# Supplementary material for: An unexpected abundance of bidirectional promoters within Salmonella Typhimurium plasmids
Source: Microbiology (Reading). 2023 May 19;169(5):001339. doi: 10.1099/mic.0.001339 (PMC10268837; doi:10.1099/mic.0.001339)
Supplement: Supplementary material 1 [file mic-169-1339-s001.xlsx]

## Sheet: empty_vector_NF_merged_controls
Chromosome						pSLT						pCol1B9
TSS_ID	base	strand	Part of a divergent TSS pair	Context		TSS_ID	base	strand	Part of a divergent TSS pair	Context		TSS_ID	base	strand	Part of a divergent TSS pair	Context			Context
TSS_139_+	139	+	no	2		TSS_13_+	13	+	no	2		TSS_1_+	1	+	no	3			1 = intragenic
TSS_140_+	140	+	no	2		TSS_14_+	14	+	no	2		TSS_48_+	48	+	no	3			2 = between tandem genes
TSS_146_+	146	+	no	2		TSS_116_-	116	-	no	1		TSS_67_+	67	+	no	3			3 = between divergent genes
TSS_147_+	147	+	no	2		TSS_119_-	119	-	no	1		TSS_69_+	69	+	no	3			4 = between convergent genes
TSS_148_+	148	+	no	2		TSS_200_+	200	+	no	1		TSS_70_+	70	+	no	3
TSS_150_+	150	+	no	2		TSS_601_+	601	+	no	2		TSS_74_+	74	+	no	3
TSS_2570_+	2570	+	no	1		TSS_614_-	614	-	no	2		TSS_75_+	75	+	no	3
TSS_2598_+	2598	+	no	1		TSS_615_-	615	-	no	2		TSS_76_+	76	+	no	3
TSS_2785_-	2785	-	no	1		TSS_616_-	616	-	no	2		TSS_78_+	78	+	no	3
TSS_2920_+	2920	+	no	1		TSS_673_-	673	-	yes	1		TSS_84_+	84	+	no	3
TSS_3755_+	3755	+	no	1		TSS_691_+	691	+	yes	1		TSS_117_-	117	-	yes	3
TSS_3756_+	3756	+	no	1		TSS_1040_-	1040	-	no	1		TSS_142_+	142	+	yes	3
TSS_4225_+	4225	+	no	1		TSS_1042_-	1042	-	no	1		TSS_144_+	144	+	no	3
TSS_5353_-	5353	-	no	1		TSS_1133_-	1133	-	yes	1		TSS_146_+	146	+	no	3
TSS_5686_+	5686	+	no	1		TSS_1150_+	1150	+	yes	1		TSS_147_+	147	+	no	3
TSS_5910_-	5910	-	no	2		TSS_1151_+	1151	+	yes	1		TSS_153_+	153	+	no	3
TSS_7288_+	7288	+	no	1		TSS_1221_-	1221	-	no	1		TSS_154_+	154	+	no	3
TSS_7444_+	7444	+	no	3		TSS_1234_-	1234	-	yes	1		TSS_155_+	155	+	no	3
TSS_7472_-	7472	-	no	3		TSS_1249_+	1249	+	yes	1		TSS_156_+	156	+	no	3
TSS_7483_-	7483	-	no	3		TSS_1250_+	1250	+	yes	1		TSS_157_+	157	+	no	3
TSS_7523_+	7523	+	no	3		TSS_1251_+	1251	+	yes	1		TSS_158_+	158	+	no	3
TSS_7607_-	7607	-	yes	3		TSS_1252_+	1252	+	yes	1		TSS_159_+	159	+	no	3
TSS_7619_+	7619	+	yes	3		TSS_1647_-	1647	-	no	1		TSS_160_+	160	+	no	3
TSS_7620_+	7620	+	yes	3		TSS_1648_-	1648	-	no	1		TSS_161_+	161	+	no	3
TSS_7651_-	7651	-	no	3		TSS_1649_-	1649	-	no	1		TSS_165_+	165	+	no	3
TSS_7732_-	7732	-	no	1		TSS_1899_-	1899	-	no	1		TSS_167_+	167	+	no	3
TSS_8032_+	8032	+	no	1		TSS_1901_-	1901	-	no	1		TSS_169_+	169	+	no	3
TSS_8678_-	8678	-	yes	2		TSS_2630_+	2630	+	no	1		TSS_189_+	189	+	no	3
TSS_8680_-	8680	-	yes	2		TSS_2661_-	2661	-	no	1		TSS_191_+	191	+	no	3
TSS_8702_+	8702	+	yes	2		TSS_2664_-	2664	-	no	1		TSS_278_+	278	+	no	3
TSS_8703_+	8703	+	yes	2		TSS_2801_+	2801	+	no	1		TSS_362_-	362	-	yes	1
TSS_9823_-	9823	-	no	1		TSS_3034_+	3034	+	no	1		TSS_363_-	363	-	yes	1
TSS_9950_-	9950	-	yes	2		TSS_3284_+	3284	+	no	1		TSS_364_-	364	-	yes	1
TSS_9971_+	9971	+	yes	2		TSS_3712_-	3712	-	no	1		TSS_365_-	365	-	yes	1
TSS_10011_-	10011	-	no	2		TSS_3716_-	3716	-	no	1		TSS_376_-	376	-	yes	1
TSS_10762_-	10762	-	no	1		TSS_3810_-	3810	-	no	1		TSS_377_-	377	-	yes	1
TSS_10766_+	10766	+	no	1		TSS_3816_-	3816	-	no	1		TSS_381_+	381	+	yes	1
TSS_11038_+	11038	+	no	1		TSS_3822_-	3822	-	no	1		TSS_386_+	386	+	yes	1
TSS_11155_-	11155	-	no	1		TSS_3824_-	3824	-	no	1		TSS_425_+	425	+	no	1
TSS_11277_-	11277	-	no	3		TSS_3881_-	3881	-	no	1		TSS_501_+	501	+	no	1
TSS_11461_-	11461	-	yes	3		TSS_3899_-	3899	-	no	1		TSS_759_-	759	-	no	1
TSS_11479_+	11479	+	yes	3		TSS_3958_+	3958	+	no	1		TSS_1118_+	1118	+	no	1
TSS_11480_+	11480	+	yes	3		TSS_4211_+	4211	+	no	1		TSS_1137_+	1137	+	no	1
TSS_11481_+	11481	+	yes	3		TSS_4612_-	4612	-	no	1		TSS_1138_+	1138	+	no	1
TSS_11552_+	11552	+	no	3		TSS_4825_-	4825	-	no	1		TSS_1204_-	1204	-	no	1
TSS_11553_+	11553	+	no	3		TSS_5156_-	5156	-	no	1		TSS_1256_-	1256	-	no	1
TSS_11555_+	11555	+	no	3		TSS_5455_-	5455	-	yes	1		TSS_1390_-	1390	-	no	1
TSS_11847_-	11847	-	no	1		TSS_5456_-	5456	-	yes	1		TSS_1568_-	1568	-	no	2
TSS_12438_-	12438	-	no	1		TSS_5473_+	5473	+	yes	1		TSS_1592_-	1592	-	no	2
TSS_14901_+	14901	+	no	2		TSS_5830_-	5830	-	no	1		TSS_1601_-	1601	-	no	2
TSS_17964_+	17964	+	no	3		TSS_6078_-	6078	-	yes	1		TSS_1619_-	1619	-	no	2
TSS_17966_+	17966	+	no	3		TSS_6087_-	6087	-	yes	1		TSS_1621_-	1621	-	no	2
TSS_17976_+	17976	+	no	3		TSS_6096_+	6096	+	yes	1		TSS_1644_-	1644	-	no	2
TSS_21630_+	21630	+	no	1		TSS_6230_+	6230	+	no	1		TSS_1710_-	1710	-	yes	2
TSS_22074_-	22074	-	no	1		TSS_6231_+	6231	+	no	1		TSS_1711_-	1711	-	yes	2
TSS_23270_-	23270	-	no	2		TSS_6652_-	6652	-	no	1		TSS_1716_-	1716	-	yes	2
TSS_25324_-	25324	-	no	1		TSS_6707_+	6707	+	no	1		TSS_1727_-	1727	-	yes	2
TSS_25822_-	25822	-	no	1		TSS_6708_+	6708	+	no	1		TSS_1730_-	1730	-	no	2
TSS_26004_-	26004	-	no	1		TSS_6709_+	6709	+	no	1		TSS_1734_+	1734	+	yes	2
TSS_27252_-	27252	-	no	1		TSS_6710_+	6710	+	no	1		TSS_1856_-	1856	-	no	2
TSS_27254_-	27254	-	no	1		TSS_6821_+	6821	+	no	1		TSS_1901_-	1901	-	no	2
TSS_27256_-	27256	-	no	1		TSS_6952_-	6952	-	no	1		TSS_1905_-	1905	-	no	2
TSS_27348_-	27348	-	no	1		TSS_6967_-	6967	-	yes	1		TSS_2223_-	2223	-	yes	2
TSS_27510_+	27510	+	no	1		TSS_6977_-	6977	-	yes	1		TSS_2235_+	2235	+	yes	2
TSS_27748_-	27748	-	no	1		TSS_6979_-	6979	-	yes	1		TSS_2368_+	2368	+	no	2
TSS_28421_-	28421	-	no	1		TSS_6982_-	6982	-	yes	1		TSS_2370_+	2370	+	no	2
TSS_28821_+	28821	+	no	1		TSS_6989_+	6989	+	yes	1		TSS_2372_+	2372	+	no	2
TSS_29448_-	29448	-	no	1		TSS_6992_-	6992	-	yes	1		TSS_2373_+	2373	+	no	2
TSS_29813_-	29813	-	no	1		TSS_6996_+	6996	+	yes	1		TSS_2418_+	2418	+	no	1
TSS_30339_-	30339	-	no	1		TSS_6997_+	6997	+	yes	1		TSS_2521_-	2521	-	yes	1
TSS_30669_-	30669	-	no	1		TSS_7000_+	7000	+	yes	1		TSS_2538_+	2538	+	yes	1
TSS_31140_-	31140	-	no	1		TSS_7023_+	7023	+	no	1		TSS_2665_-	2665	-	no	1
TSS_36685_+	36685	+	no	1		TSS_7071_+	7071	+	no	1		TSS_2731_+	2731	+	no	1
TSS_36823_-	36823	-	no	1		TSS_7169_-	7169	-	no	1		TSS_2915_+	2915	+	no	1
TSS_36825_-	36825	-	no	1		TSS_7170_-	7170	-	no	1		TSS_2931_+	2931	+	no	1
TSS_37176_+	37176	+	no	1		TSS_7670_-	7670	-	no	1		TSS_2969_+	2969	+	no	2
TSS_37431_+	37431	+	no	1		TSS_8061_-	8061	-	no	1		TSS_2984_+	2984	+	no	1
TSS_38577_+	38577	+	no	1		TSS_8064_-	8064	-	no	1		TSS_3121_+	3121	+	no	1
TSS_40172_+	40172	+	no	1		TSS_8065_-	8065	-	no	1		TSS_3140_+	3140	+	no	1
TSS_41789_+	41789	+	no	1		TSS_8161_+	8161	+	no	1		TSS_3318_-	3318	-	yes	1
TSS_41857_+	41857	+	no	1		TSS_8383_+	8383	+	no	1		TSS_3336_+	3336	+	yes	1
TSS_42263_+	42263	+	no	1		TSS_8574_-	8574	-	no	1		TSS_3566_+	3566	+	no	1
TSS_42801_-	42801	-	no	1		TSS_8623_-	8623	-	yes	1		TSS_3627_+	3627	+	no	1
TSS_42941_-	42941	-	no	1		TSS_8641_+	8641	+	yes	1		TSS_3628_+	3628	+	no	1
TSS_45576_+	45576	+	no	1		TSS_8642_+	8642	+	yes	1		TSS_3629_+	3629	+	no	1
TSS_45578_+	45578	+	no	1		TSS_8776_+	8776	+	no	1		TSS_3630_+	3630	+	no	1
TSS_45769_+	45769	+	no	1		TSS_8861_+	8861	+	no	1		TSS_3657_+	3657	+	no	1
TSS_45976_-	45976	-	no	1		TSS_8868_-	8868	-	no	1		TSS_3658_+	3658	+	no	1
TSS_45977_-	45977	-	no	1		TSS_8872_+	8872	+	no	1		TSS_3914_-	3914	-	yes	2
TSS_46018_+	46018	+	no	1		TSS_8944_-	8944	-	no	1		TSS_3915_+	3915	+	no	2
TSS_46046_+	46046	+	no	2		TSS_8946_-	8946	-	no	1		TSS_3921_+	3921	+	yes	2
TSS_46047_+	46047	+	no	2		TSS_9010_-	9010	-	no	1		TSS_3922_+	3922	+	yes	2
TSS_46122_+	46122	+	no	2		TSS_9159_+	9159	+	no	1		TSS_3923_+	3923	+	yes	2
TSS_46156_+	46156	+	no	2		TSS_9291_-	9291	-	no	1		TSS_3951_+	3951	+	no	2
TSS_46157_+	46157	+	no	2		TSS_9348_-	9348	-	no	1		TSS_4155_+	4155	+	no	1
TSS_46158_+	46158	+	no	2		TSS_9383_-	9383	-	no	1		TSS_4157_+	4157	+	no	1
TSS_46290_-	46290	-	no	1		TSS_9395_-	9395	-	no	1		TSS_4180_+	4180	+	no	1
TSS_47208_-	47208	-	no	1		TSS_9461_+	9461	+	no	1		TSS_4203_+	4203	+	no	1
TSS_47913_+	47913	+	no	1		TSS_9631_+	9631	+	no	2		TSS_4470_-	4470	-	yes	2
TSS_48214_-	48214	-	no	1		TSS_9996_+	9996	+	no	1		TSS_4477_+	4477	+	yes	2
TSS_49328_-	49328	-	no	1		TSS_9997_+	9997	+	no	1		TSS_4526_+	4526	+	no	2
TSS_50172_+	50172	+	no	1		TSS_10155_+	10155	+	no	1		TSS_4527_+	4527	+	no	2
TSS_51492_+	51492	+	no	1		TSS_10363_-	10363	-	no	1		TSS_4528_+	4528	+	no	2
TSS_52094_+	52094	+	no	2		TSS_10381_-	10381	-	no	1		TSS_4529_+	4529	+	no	2
TSS_52114_+	52114	+	no	2		TSS_10388_-	10388	-	no	1		TSS_4530_+	4530	+	no	2
TSS_52158_+	52158	+	no	2		TSS_10391_-	10391	-	no	1		TSS_4593_+	4593	+	no	1
TSS_52449_+	52449	+	no	1		TSS_10438_-	10438	-	no	1		TSS_4644_+	4644	+	no	1
TSS_52471_+	52471	+	no	1		TSS_10631_-	10631	-	no	1		TSS_4731_-	4731	-	no	1
TSS_52472_+	52472	+	no	1		TSS_10633_-	10633	-	no	1		TSS_4752_-	4752	-	no	1
TSS_52581_-	52581	-	no	3		TSS_10740_-	10740	-	no	1		TSS_4764_-	4764	-	no	1
TSS_52582_-	52582	-	no	3		TSS_10837_-	10837	-	no	1		TSS_4790_-	4790	-	no	4
TSS_52583_-	52583	-	no	3		TSS_10839_-	10839	-	no	1		TSS_4796_-	4796	-	no	4
TSS_52584_-	52584	-	no	3		TSS_10862_-	10862	-	no	1		TSS_5154_+	5154	+	no	1
TSS_52670_-	52670	-	no	1		TSS_10889_-	10889	-	no	1		TSS_5226_-	5226	-	no	1
TSS_52672_-	52672	-	no	1		TSS_10952_-	10952	-	no	1		TSS_5227_-	5227	-	no	1
TSS_52673_-	52673	-	no	1		TSS_10996_-	10996	-	no	1		TSS_5473_+	5473	+	no	1
TSS_52674_-	52674	-	no	1		TSS_11117_-	11117	-	no	1		TSS_5476_+	5476	+	no	1
TSS_52829_+	52829	+	no	1		TSS_11119_-	11119	-	no	1		TSS_5501_-	5501	-	no	1
TSS_52848_+	52848	+	no	1		TSS_11279_-	11279	-	no	1		TSS_5541_+	5541	+	no	1
TSS_52849_+	52849	+	no	1		TSS_11280_-	11280	-	no	1		TSS_5553_-	5553	-	yes	1
TSS_52850_+	52850	+	no	1		TSS_11283_-	11283	-	no	1		TSS_5560_+	5560	+	yes	1
TSS_52879_+	52879	+	no	1		TSS_11287_-	11287	-	no	1		TSS_5655_-	5655	-	no	1
TSS_52880_+	52880	+	no	1		TSS_11309_-	11309	-	yes	1		TSS_6338_-	6338	-	no	3
TSS_53691_+	53691	+	no	1		TSS_11332_+	11332	+	yes	1		TSS_6339_-	6339	-	no	3
TSS_55336_+	55336	+	no	1		TSS_11351_+	11351	+	no	1		TSS_6340_-	6340	-	no	3
TSS_55428_+	55428	+	no	1		TSS_11377_-	11377	-	no	1		TSS_6346_-	6346	-	no	3
TSS_56399_+	56399	+	no	1		TSS_11378_-	11378	-	no	1		TSS_6543_+	6543	+	no	3
TSS_56528_+	56528	+	no	1		TSS_11379_-	11379	-	no	1		TSS_6634_+	6634	+	no	3
TSS_56529_+	56529	+	no	1		TSS_11380_-	11380	-	no	1		TSS_6836_+	6836	+	no	1
TSS_56531_+	56531	+	no	1		TSS_11381_-	11381	-	no	1		TSS_6920_+	6920	+	no	1
TSS_57358_+	57358	+	no	1		TSS_11385_-	11385	-	no	1		TSS_7024_-	7024	-	no	1
TSS_58909_+	58909	+	no	2		TSS_11398_-	11398	-	yes	1		TSS_7037_-	7037	-	no	1
TSS_58910_+	58910	+	no	2		TSS_11400_-	11400	-	yes	1		TSS_7237_+	7237	+	no	1
TSS_59439_+	59439	+	no	1		TSS_11421_+	11421	+	yes	1		TSS_7270_+	7270	+	no	1
TSS_59458_+	59458	+	no	1		TSS_11446_-	11446	-	no	1		TSS_7271_+	7271	+	no	1
TSS_59459_+	59459	+	no	1		TSS_11782_-	11782	-	no	1		TSS_7272_+	7272	+	no	1
TSS_59539_-	59539	-	no	1		TSS_11833_+	11833	+	no	1		TSS_7287_+	7287	+	no	1
TSS_59820_+	59820	+	no	1		TSS_11881_-	11881	-	no	1		TSS_7389_-	7389	-	no	1
TSS_59863_+	59863	+	no	1		TSS_12027_-	12027	-	no	1		TSS_7482_+	7482	+	no	1
TSS_59951_+	59951	+	no	1		TSS_12043_-	12043	-	no	1		TSS_7483_+	7483	+	no	1
TSS_60605_+	60605	+	no	1		TSS_12044_-	12044	-	no	1		TSS_7559_+	7559	+	no	1
TSS_61093_-	61093	-	no	4		TSS_12113_-	12113	-	no	1		TSS_7561_+	7561	+	no	1
TSS_61760_+	61760	+	no	1		TSS_12115_-	12115	-	no	1		TSS_7748_-	7748	-	no	1
TSS_61807_+	61807	+	no	1		TSS_12147_-	12147	-	no	1		TSS_7774_+	7774	+	no	1
TSS_61809_+	61809	+	no	1		TSS_12196_-	12196	-	yes	1		TSS_7775_+	7775	+	no	1
TSS_61839_+	61839	+	no	1		TSS_12198_-	12198	-	yes	1		TSS_7778_+	7778	+	no	1
TSS_61853_-	61853	-	yes	1		TSS_12199_-	12199	-	yes	1		TSS_7779_+	7779	+	no	1
TSS_61860_+	61860	+	yes	1		TSS_12217_+	12217	+	yes	1		TSS_7792_-	7792	-	no	1
TSS_61894_-	61894	-	no	1		TSS_12573_+	12573	+	no	1		TSS_7793_-	7793	-	no	1
TSS_61965_+	61965	+	no	1		TSS_12586_+	12586	+	no	1		TSS_7908_+	7908	+	no	1
TSS_62202_-	62202	-	yes	1		TSS_12874_-	12874	-	no	1		TSS_7973_-	7973	-	no	1
TSS_62220_+	62220	+	yes	1		TSS_12950_-	12950	-	no	1		TSS_8012_-	8012	-	no	1
TSS_63116_-	63116	-	no	1		TSS_13040_-	13040	-	no	1		TSS_8013_-	8013	-	no	1
TSS_63434_-	63434	-	no	2		TSS_13041_-	13041	-	no	1		TSS_8063_+	8063	+	no	2
TSS_63524_+	63524	+	no	2		TSS_13107_+	13107	+	no	1		TSS_8089_-	8089	-	no	2
TSS_69574_-	69574	-	no	1		TSS_13172_-	13172	-	no	1		TSS_8090_-	8090	-	no	2
TSS_71501_-	71501	-	no	1		TSS_13180_-	13180	-	no	1		TSS_8092_-	8092	-	no	2
TSS_71512_-	71512	-	no	1		TSS_13190_-	13190	-	no	1		TSS_8161_-	8161	-	no	2
TSS_71992_-	71992	-	no	1		TSS_13298_-	13298	-	no	1		TSS_8162_-	8162	-	no	2
TSS_73832_-	73832	-	no	1		TSS_13299_-	13299	-	no	1		TSS_8212_-	8212	-	yes	2
TSS_73887_+	73887	+	no	2		TSS_13302_-	13302	-	no	1		TSS_8215_-	8215	-	yes	2
TSS_73909_-	73909	-	yes	2		TSS_13441_-	13441	-	no	1		TSS_8216_-	8216	-	yes	2
TSS_73932_+	73932	+	yes	2		TSS_13443_-	13443	-	no	1		TSS_8217_-	8217	-	yes	2
TSS_73933_+	73933	+	yes	2		TSS_13498_-	13498	-	no	1		TSS_8218_-	8218	-	yes	2
TSS_73934_+	73934	+	yes	2		TSS_13536_-	13536	-	no	1		TSS_8223_-	8223	-	no	2
TSS_73988_+	73988	+	no	2		TSS_13537_-	13537	-	yes	1		TSS_8227_+	8227	+	yes	2
TSS_74847_+	74847	+	no	1		TSS_13562_+	13562	+	yes	1		TSS_8341_+	8341	+	no	1
TSS_75015_-	75015	-	no	2		TSS_13802_-	13802	-	no	1		TSS_8404_-	8404	-	yes	1
TSS_75783_+	75783	+	no	2		TSS_13803_-	13803	-	no	1		TSS_8405_-	8405	-	yes	1
TSS_76209_+	76209	+	no	1		TSS_13869_-	13869	-	no	1		TSS_8414_+	8414	+	yes	1
TSS_77040_+	77040	+	no	2		TSS_13955_-	13955	-	no	1		TSS_8415_+	8415	+	yes	1
TSS_80077_-	80077	-	yes	1		TSS_14010_+	14010	+	no	1		TSS_8520_-	8520	-	no	1
TSS_80095_+	80095	+	yes	1		TSS_14038_+	14038	+	no	1		TSS_8560_-	8560	-	yes	1
TSS_80098_+	80098	+	yes	1		TSS_14198_+	14198	+	no	1		TSS_8579_+	8579	+	yes	1
TSS_80333_+	80333	+	no	2		TSS_14253_-	14253	-	yes	1		TSS_8667_-	8667	-	no	1
TSS_80334_+	80334	+	no	2		TSS_14261_-	14261	-	yes	1		TSS_8668_-	8668	-	no	1
TSS_80358_+	80358	+	no	2		TSS_14263_-	14263	-	yes	1		TSS_8669_-	8669	-	no	1
TSS_80468_+	80468	+	no	2		TSS_14270_+	14270	+	yes	1		TSS_8730_+	8730	+	no	1
TSS_80470_+	80470	+	no	2		TSS_14297_+	14297	+	no	1		TSS_8911_+	8911	+	no	1
TSS_80809_-	80809	-	no	1		TSS_14298_+	14298	+	no	1		TSS_9158_-	9158	-	no	1
TSS_80836_+	80836	+	no	1		TSS_14300_+	14300	+	no	1		TSS_9198_-	9198	-	no	1
TSS_80837_+	80837	+	no	1		TSS_14301_+	14301	+	no	1		TSS_9811_-	9811	-	no	1
TSS_83443_+	83443	+	no	1		TSS_14390_-	14390	-	no	1		TSS_9950_+	9950	+	no	1
TSS_83991_-	83991	-	no	1		TSS_14535_-	14535	-	no	1		TSS_10075_+	10075	+	no	1
TSS_85007_-	85007	-	no	2		TSS_14568_-	14568	-	no	1		TSS_10076_+	10076	+	no	1
TSS_86207_-	86207	-	no	1		TSS_14682_-	14682	-	no	1		TSS_10422_-	10422	-	no	1
TSS_86730_+	86730	+	no	1		TSS_14695_-	14695	-	no	1		TSS_10423_-	10423	-	no	1
TSS_91737_-	91737	-	no	1		TSS_14696_-	14696	-	no	1		TSS_10424_-	10424	-	no	1
TSS_92535_+	92535	+	no	1		TSS_14791_-	14791	-	no	1		TSS_10489_+	10489	+	no	1
TSS_92561_-	92561	-	no	1		TSS_15065_+	15065	+	no	1		TSS_10565_+	10565	+	no	3
TSS_93304_-	93304	-	no	1		TSS_15343_-	15343	-	yes	1		TSS_10568_-	10568	-	yes	3
TSS_93570_-	93570	-	no	2		TSS_15362_+	15362	+	yes	1		TSS_10571_+	10571	+	no	3
TSS_93573_+	93573	+	no	2		TSS_15363_+	15363	+	yes	1		TSS_10576_-	10576	-	yes	3
TSS_93575_+	93575	+	no	2		TSS_15369_-	15369	-	no	1		TSS_10591_+	10591	+	yes	3
TSS_93808_-	93808	-	no	1		TSS_15618_+	15618	+	no	1		TSS_10592_+	10592	+	yes	3
TSS_94100_+	94100	+	no	2		TSS_16191_-	16191	-	no	1		TSS_10593_-	10593	-	yes	3
TSS_94102_+	94102	+	no	2		TSS_16225_-	16225	-	no	2		TSS_10609_+	10609	+	yes	3
TSS_94112_+	94112	+	no	2		TSS_16428_+	16428	+	no	1		TSS_10610_+	10610	+	yes	3
TSS_94114_+	94114	+	no	2		TSS_16721_-	16721	-	yes	1		TSS_10612_+	10612	+	yes	3
TSS_94359_+	94359	+	no	1		TSS_16742_+	16742	+	yes	1		TSS_10630_+	10630	+	no	3
TSS_94360_+	94360	+	no	1		TSS_16743_+	16743	+	yes	1		TSS_10759_+	10759	+	no	3
TSS_95382_-	95382	-	no	3		TSS_16822_-	16822	-	no	1		TSS_10896_-	10896	-	yes	3
TSS_97959_+	97959	+	no	2		TSS_17062_-	17062	-	no	1		TSS_10913_+	10913	+	yes	3
TSS_98232_+	98232	+	no	2		TSS_17162_-	17162	-	no	1		TSS_11049_+	11049	+	no	3
TSS_100815_+	100815	+	no	2		TSS_17164_-	17164	-	no	1		TSS_11055_+	11055	+	no	3
TSS_100817_+	100817	+	no	2		TSS_17165_-	17165	-	no	1		TSS_11062_-	11062	-	no	3
TSS_101507_+	101507	+	no	1		TSS_17166_-	17166	-	no	1		TSS_11064_-	11064	-	no	3
TSS_102119_-	102119	-	no	1		TSS_17184_-	17184	-	no	1		TSS_11861_-	11861	-	no	3
TSS_102842_-	102842	-	no	1		TSS_17185_-	17185	-	no	1		TSS_11936_-	11936	-	yes	3
TSS_103055_-	103055	-	no	1		TSS_17188_-	17188	-	no	1		TSS_11937_-	11937	-	yes	3
TSS_103091_-	103091	-	no	1		TSS_17283_+	17283	+	no	1		TSS_11938_-	11938	-	yes	3
TSS_103130_-	103130	-	yes	1		TSS_17384_-	17384	-	yes	1		TSS_11939_-	11939	-	yes	3
TSS_103147_+	103147	+	yes	1		TSS_17402_+	17402	+	yes	2		TSS_11940_-	11940	-	yes	3
TSS_103148_+	103148	+	yes	1		TSS_18518_-	18518	-	no	1		TSS_11941_-	11941	-	yes	3
TSS_103643_-	103643	-	no	1		TSS_18519_-	18519	-	no	1		TSS_11946_+	11946	+	yes	3
TSS_103644_-	103644	-	no	1		TSS_18520_-	18520	-	no	1		TSS_11958_+	11958	+	yes	3
TSS_103692_+	103692	+	no	1		TSS_18576_+	18576	+	no	1		TSS_11959_+	11959	+	yes	3
TSS_103693_+	103693	+	no	1		TSS_18812_+	18812	+	no	1		TSS_11960_+	11960	+	yes	3
TSS_104556_-	104556	-	no	1		TSS_18854_-	18854	-	no	1		TSS_11968_+	11968	+	no	3
TSS_105390_-	105390	-	no	1		TSS_18869_-	18869	-	no	1		TSS_11969_+	11969	+	no	3
TSS_105651_-	105651	-	no	1		TSS_18918_-	18918	-	yes	1		TSS_11972_+	11972	+	no	3
TSS_105767_-	105767	-	no	2		TSS_18942_+	18942	+	yes	1		TSS_11973_-	11973	-	yes	3
TSS_106416_-	106416	-	no	1		TSS_18945_-	18945	-	yes	1		TSS_11974_-	11974	-	yes	3
TSS_106417_-	106417	-	no	1		TSS_18964_+	18964	+	yes	1		TSS_11975_-	11975	-	yes	3
TSS_106418_-	106418	-	no	1		TSS_19113_+	19113	+	no	1		TSS_11978_+	11978	+	no	3
TSS_107677_-	107677	-	no	1		TSS_19209_-	19209	-	yes	1		TSS_11985_+	11985	+	yes	3
TSS_107811_-	107811	-	no	1		TSS_19230_+	19230	+	yes	1		TSS_11998_+	11998	+	yes	3
TSS_107827_-	107827	-	no	1		TSS_19370_-	19370	-	no	2		TSS_12007_-	12007	-	no	3
TSS_108220_-	108220	-	no	3		TSS_19850_+	19850	+	no	1		TSS_12011_+	12011	+	no	3
TSS_108303_-	108303	-	yes	3		TSS_20307_-	20307	-	no	1		TSS_12012_-	12012	-	no	3
TSS_108304_-	108304	-	yes	3		TSS_20364_-	20364	-	no	1		TSS_12139_-	12139	-	yes	3
TSS_108305_-	108305	-	yes	3		TSS_20515_-	20515	-	no	1		TSS_12156_+	12156	+	yes	3
TSS_108316_-	108316	-	yes	3		TSS_20577_-	20577	-	no	1		TSS_12158_+	12158	+	yes	3
TSS_108322_+	108322	+	yes	3		TSS_21209_-	21209	-	no	1		TSS_12239_+	12239	+	no	3
TSS_108323_+	108323	+	yes	3		TSS_22153_+	22153	+	no	1		TSS_12241_+	12241	+	no	3
TSS_108324_+	108324	+	yes	3		TSS_22472_+	22472	+	no	1		TSS_12242_+	12242	+	no	3
TSS_108325_+	108325	+	yes	3		TSS_22625_-	22625	-	no	1		TSS_12316_+	12316	+	no	3
TSS_108327_+	108327	+	yes	3		TSS_22782_+	22782	+	no	1		TSS_12325_-	12325	-	yes	3
TSS_108421_+	108421	+	no	3		TSS_22911_+	22911	+	no	1		TSS_12332_+	12332	+	yes	3
TSS_108422_+	108422	+	no	3		TSS_23006_+	23006	+	no	1		TSS_12333_+	12333	+	yes	3
TSS_108756_+	108756	+	no	1		TSS_23007_+	23007	+	no	1		TSS_12355_+	12355	+	no	3
TSS_108757_+	108757	+	no	1		TSS_23865_+	23865	+	no	1		TSS_12384_-	12384	-	no	3
TSS_109141_+	109141	+	no	1		TSS_24097_-	24097	-	no	1		TSS_12388_-	12388	-	no	3
TSS_109252_+	109252	+	no	4		TSS_24101_-	24101	-	no	1		TSS_12502_+	12502	+	no	1
TSS_109381_+	109381	+	no	1		TSS_24171_+	24171	+	no	1		TSS_12910_-	12910	-	no	1
TSS_110373_-	110373	-	no	1		TSS_24400_-	24400	-	no	1		TSS_12984_+	12984	+	no	1
TSS_111202_+	111202	+	no	1		TSS_24401_-	24401	-	no	1		TSS_13682_-	13682	-	no	2
TSS_111504_+	111504	+	no	1		TSS_24639_+	24639	+	no	1		TSS_13684_-	13684	-	no	2
TSS_112892_-	112892	-	no	1		TSS_24721_+	24721	+	no	1		TSS_13882_-	13882	-	no	2
TSS_113019_+	113019	+	no	2		TSS_24783_+	24783	+	no	1		TSS_13885_-	13885	-	no	2
TSS_113045_-	113045	-	yes	2		TSS_24784_+	24784	+	no	1		TSS_13897_-	13897	-	no	1
TSS_113064_+	113064	+	yes	2		TSS_25265_-	25265	-	no	1		TSS_13899_-	13899	-	no	1
TSS_113190_+	113190	+	no	1		TSS_25549_+	25549	+	no	2		TSS_13946_+	13946	+	no	1
TSS_113465_+	113465	+	no	1		TSS_25902_-	25902	-	no	1		TSS_13948_+	13948	+	no	1
TSS_114215_+	114215	+	no	1		TSS_26571_+	26571	+	no	1		TSS_13950_+	13950	+	no	1
TSS_114768_-	114768	-	no	1		TSS_27313_-	27313	-	no	1		TSS_13964_-	13964	-	yes	1
TSS_115460_-	115460	-	no	2		TSS_27757_-	27757	-	no	1		TSS_13966_-	13966	-	yes	1
TSS_116128_-	116128	-	no	3		TSS_28077_+	28077	+	no	1		TSS_13980_-	13980	-	yes	1
TSS_116129_-	116129	-	no	3		TSS_28098_+	28098	+	no	1		TSS_13987_+	13987	+	yes	1
TSS_116627_+	116627	+	no	3		TSS_28100_+	28100	+	no	1		TSS_14042_-	14042	-	yes	1
TSS_117502_+	117502	+	no	1		TSS_28252_-	28252	-	no	1		TSS_14054_+	14054	+	yes	1
TSS_119433_-	119433	-	no	1		TSS_28253_-	28253	-	no	1		TSS_14060_+	14060	+	yes	1
TSS_119827_+	119827	+	no	1		TSS_28452_-	28452	-	yes	1		TSS_14061_+	14061	+	yes	1
TSS_119907_+	119907	+	no	1		TSS_28458_+	28458	+	no	1		TSS_14146_+	14146	+	no	2
TSS_121466_+	121466	+	no	3		TSS_28468_+	28468	+	yes	1		TSS_14147_-	14147	-	yes	2
TSS_121475_+	121475	+	no	3		TSS_29323_-	29323	-	no	1		TSS_14147_+	14147	+	no	2
TSS_121558_+	121558	+	no	3		TSS_29371_-	29371	-	no	1		TSS_14165_+	14165	+	yes	2
TSS_121789_+	121789	+	no	1		TSS_29957_-	29957	-	no	1		TSS_14172_-	14172	-	yes	2
TSS_122185_-	122185	-	no	1		TSS_30186_+	30186	+	no	1		TSS_14178_-	14178	-	yes	2
TSS_122525_+	122525	+	no	2		TSS_30191_+	30191	+	no	1		TSS_14190_+	14190	+	yes	2
TSS_122527_+	122527	+	no	2		TSS_30451_+	30451	+	no	1		TSS_14327_+	14327	+	no	1
TSS_122584_+	122584	+	no	2		TSS_30971_-	30971	-	no	1		TSS_14363_-	14363	-	no	1
TSS_122585_+	122585	+	no	2		TSS_31085_-	31085	-	no	1		TSS_14455_+	14455	+	no	1
TSS_122587_+	122587	+	no	2		TSS_31518_-	31518	-	no	1		TSS_14511_+	14511	+	no	1
TSS_124104_-	124104	-	no	1		TSS_31520_-	31520	-	no	1		TSS_14595_+	14595	+	no	1
TSS_126159_-	126159	-	no	1		TSS_31521_-	31521	-	no	1		TSS_14602_-	14602	-	yes	1
TSS_126801_-	126801	-	no	1		TSS_32779_-	32779	-	no	1		TSS_14624_+	14624	+	yes	1
TSS_126802_-	126802	-	no	1		TSS_32796_-	32796	-	no	1		TSS_14683_-	14683	-	no	1
TSS_126895_+	126895	+	no	1		TSS_32797_-	32797	-	no	1		TSS_14702_-	14702	-	yes	1
TSS_127419_+	127419	+	no	1		TSS_32816_-	32816	-	yes	1		TSS_14714_+	14714	+	yes	1
TSS_128546_-	128546	-	no	3		TSS_32839_+	32839	+	yes	1		TSS_14729_-	14729	-	no	1
TSS_128547_-	128547	-	no	3		TSS_32960_-	32960	-	no	3		TSS_14730_-	14730	-	no	1
TSS_128575_+	128575	+	no	3		TSS_33234_+	33234	+	no	3		TSS_14731_-	14731	-	no	1
TSS_128576_+	128576	+	no	3		TSS_33235_+	33235	+	no	3		TSS_14788_+	14788	+	no	1
TSS_128577_+	128577	+	no	1		TSS_33236_+	33236	+	no	3		TSS_14798_+	14798	+	no	1
TSS_128578_+	128578	+	no	1		TSS_33360_+	33360	+	no	1		TSS_14799_+	14799	+	no	1
TSS_128580_+	128580	+	no	1		TSS_33361_+	33361	+	no	1		TSS_14800_+	14800	+	no	1
TSS_128805_+	128805	+	no	1		TSS_33759_-	33759	-	yes	4		TSS_14849_+	14849	+	no	1
TSS_130177_+	130177	+	no	1		TSS_33778_+	33778	+	yes	4		TSS_14850_+	14850	+	no	1
TSS_131119_+	131119	+	no	1		TSS_33982_-	33982	-	no	4		TSS_14877_+	14877	+	no	1
TSS_131682_+	131682	+	no	1		TSS_34049_+	34049	+	no	4		TSS_14878_+	14878	+	no	1
TSS_131685_+	131685	+	no	1		TSS_34051_+	34051	+	no	4		TSS_14882_+	14882	+	no	1
TSS_132160_-	132160	-	no	1		TSS_34173_-	34173	-	no	4		TSS_15042_-	15042	-	no	1
TSS_133941_-	133941	-	no	3		TSS_34395_-	34395	-	no	4		TSS_15122_-	15122	-	no	1
TSS_135803_+	135803	+	no	2		TSS_34455_-	34455	-	yes	4		TSS_15237_-	15237	-	no	2
TSS_135833_+	135833	+	no	2		TSS_34457_-	34457	-	yes	4		TSS_15336_+	15336	+	no	2
TSS_135945_+	135945	+	no	1		TSS_34458_-	34458	-	yes	4		TSS_15337_+	15337	+	no	2
TSS_136730_-	136730	-	no	1		TSS_34474_+	34474	+	yes	4		TSS_15338_+	15338	+	no	2
TSS_137148_+	137148	+	no	1		TSS_34694_-	34694	-	yes	4		TSS_15339_+	15339	+	no	2
TSS_137196_+	137196	+	no	1		TSS_34717_+	34717	+	yes	4		TSS_15442_+	15442	+	no	2
TSS_138281_+	138281	+	no	2		TSS_34718_+	34718	+	yes	4		TSS_15495_+	15495	+	no	1
TSS_138282_+	138282	+	no	2		TSS_34866_-	34866	-	no	4		TSS_15514_+	15514	+	no	1
TSS_138283_+	138283	+	no	2		TSS_35038_-	35038	-	no	4		TSS_15515_+	15515	+	no	1
TSS_139416_-	139416	-	no	2		TSS_35071_-	35071	-	no	4		TSS_15516_+	15516	+	no	1
TSS_139417_-	139417	-	no	2		TSS_35145_-	35145	-	no	4		TSS_15517_+	15517	+	no	1
TSS_139419_-	139419	-	no	2		TSS_35148_-	35148	-	no	4		TSS_15556_+	15556	+	no	1
TSS_139420_-	139420	-	no	2		TSS_35150_-	35150	-	no	4		TSS_15620_-	15620	-	yes	1
TSS_139429_-	139429	-	no	2		TSS_35241_-	35241	-	no	4		TSS_15637_+	15637	+	yes	1
TSS_139677_+	139677	+	no	2		TSS_35252_-	35252	-	no	4		TSS_15741_+	15741	+	no	1
TSS_139678_+	139678	+	no	2		TSS_35290_+	35290	+	no	4		TSS_15769_-	15769	-	no	1
TSS_139679_+	139679	+	no	2		TSS_35727_-	35727	-	no	1		TSS_15776_-	15776	-	no	1
TSS_139904_+	139904	+	no	2		TSS_36176_-	36176	-	no	1		TSS_15830_+	15830	+	no	1
TSS_139905_+	139905	+	no	2		TSS_36487_-	36487	-	no	1		TSS_15869_-	15869	-	yes	1
TSS_139906_+	139906	+	no	2		TSS_36532_+	36532	+	no	1		TSS_15894_+	15894	+	yes	1
TSS_139908_+	139908	+	no	2		TSS_37546_+	37546	+	no	1		TSS_15978_+	15978	+	no	1
TSS_139941_+	139941	+	no	2		TSS_37620_+	37620	+	no	1		TSS_16024_+	16024	+	no	1
TSS_139942_+	139942	+	no	2		TSS_38363_+	38363	+	no	1		TSS_16025_+	16025	+	no	1
TSS_140135_-	140135	-	no	1		TSS_38364_+	38364	+	no	1		TSS_16026_+	16026	+	no	1
TSS_140450_+	140450	+	no	1		TSS_38418_+	38418	+	no	1		TSS_16027_+	16027	+	no	1
TSS_141349_-	141349	-	no	1		TSS_38547_-	38547	-	yes	1		TSS_16052_-	16052	-	yes	1
TSS_143186_-	143186	-	no	1		TSS_38564_-	38564	-	yes	1		TSS_16065_+	16065	+	yes	1
TSS_144133_+	144133	+	no	1		TSS_38565_+	38565	+	yes	1		TSS_16073_+	16073	+	yes	1
TSS_149685_+	149685	+	no	1		TSS_38566_+	38566	+	yes	1		TSS_16082_+	16082	+	no	1
TSS_150606_+	150606	+	no	1		TSS_38583_+	38583	+	yes	2		TSS_16151_-	16151	-	yes	1
TSS_151744_-	151744	-	no	1		TSS_38604_+	38604	+	no	2		TSS_16157_-	16157	-	yes	1
TSS_152483_-	152483	-	no	1		TSS_38811_+	38811	+	no	1		TSS_16176_+	16176	+	yes	1
TSS_152516_-	152516	-	no	1		TSS_38921_-	38921	-	no	2		TSS_16194_+	16194	+	no	1
TSS_152563_+	152563	+	no	1		TSS_38949_+	38949	+	no	1		TSS_16214_+	16214	+	no	1
TSS_152566_+	152566	+	no	1		TSS_38962_+	38962	+	no	1		TSS_16215_+	16215	+	no	1
TSS_152827_+	152827	+	no	1		TSS_39449_-	39449	-	no	1		TSS_16235_+	16235	+	no	1
TSS_152828_+	152828	+	no	1		TSS_39475_-	39475	-	no	2		TSS_16256_+	16256	+	no	1
TSS_152829_+	152829	+	no	1		TSS_39599_+	39599	+	no	2		TSS_16290_+	16290	+	no	1
TSS_153123_+	153123	+	no	1		TSS_39695_-	39695	-	no	2		TSS_16312_+	16312	+	no	1
TSS_153142_+	153142	+	no	1		TSS_40130_-	40130	-	no	2		TSS_16314_+	16314	+	no	1
TSS_153153_+	153153	+	no	1		TSS_40390_-	40390	-	no	1		TSS_16453_+	16453	+	no	1
TSS_153613_-	153613	-	no	1		TSS_40391_-	40391	-	no	1		TSS_16454_+	16454	+	no	1
TSS_153687_+	153687	+	no	1		TSS_40392_-	40392	-	no	1		TSS_16600_+	16600	+	no	1
TSS_153688_+	153688	+	no	1		TSS_40393_-	40393	-	no	1		TSS_16601_+	16601	+	no	1
TSS_153942_+	153942	+	no	1		TSS_40424_-	40424	-	no	1		TSS_16730_+	16730	+	no	1
TSS_154645_+	154645	+	no	1		TSS_40425_-	40425	-	no	1		TSS_16766_+	16766	+	no	1
TSS_154646_+	154646	+	no	1		TSS_40507_-	40507	-	no	2		TSS_16770_-	16770	-	no	1
TSS_154888_+	154888	+	no	1		TSS_40508_-	40508	-	no	2		TSS_17007_+	17007	+	no	2
TSS_154920_+	154920	+	no	1		TSS_40656_+	40656	+	no	2		TSS_17008_+	17008	+	no	2
TSS_154921_+	154921	+	no	1		TSS_40722_+	40722	+	no	1		TSS_17033_-	17033	-	no	2
TSS_156883_+	156883	+	no	2		TSS_41069_-	41069	-	no	1		TSS_17086_+	17086	+	no	2
TSS_156888_+	156888	+	no	2		TSS_41071_-	41071	-	no	1		TSS_17130_-	17130	-	yes	2
TSS_156889_+	156889	+	no	2		TSS_41117_+	41117	+	no	1		TSS_17134_-	17134	-	yes	2
TSS_156911_+	156911	+	no	2		TSS_41495_+	41495	+	no	1		TSS_17136_-	17136	-	yes	2
TSS_156912_+	156912	+	no	2		TSS_41572_+	41572	+	no	1		TSS_17147_+	17147	+	yes	2
TSS_157127_+	157127	+	no	1		TSS_41696_-	41696	-	no	1		TSS_17457_+	17457	+	no	1
TSS_158081_+	158081	+	no	2		TSS_41726_+	41726	+	no	1		TSS_17507_-	17507	-	no	1
TSS_158083_+	158083	+	no	2		TSS_42123_+	42123	+	no	2		TSS_17511_+	17511	+	no	1
TSS_158686_-	158686	-	no	2		TSS_42389_-	42389	-	yes	1		TSS_17717_-	17717	-	no	1
TSS_159887_+	159887	+	no	1		TSS_42398_-	42398	-	yes	1		TSS_17780_+	17780	+	no	1
TSS_160519_+	160519	+	no	1		TSS_42405_+	42405	+	yes	1		TSS_18088_-	18088	-	yes	1
TSS_161799_+	161799	+	no	1		TSS_42769_+	42769	+	no	1		TSS_18089_-	18089	-	yes	1
TSS_162133_-	162133	-	no	4		TSS_42949_+	42949	+	no	2		TSS_18099_+	18099	+	yes	1
TSS_162163_-	162163	-	no	4		TSS_43505_+	43505	+	no	1		TSS_18155_-	18155	-	no	1
TSS_162506_-	162506	-	no	1		TSS_44292_+	44292	+	no	1		TSS_18594_-	18594	-	no	2
TSS_162641_+	162641	+	no	1		TSS_44328_+	44328	+	no	1		TSS_18625_+	18625	+	no	2
TSS_163300_-	163300	-	no	1		TSS_44545_-	44545	-	no	2		TSS_18830_-	18830	-	no	1
TSS_163742_+	163742	+	no	1		TSS_44575_+	44575	+	no	2		TSS_19014_+	19014	+	no	1
TSS_163908_+	163908	+	no	3		TSS_44832_-	44832	-	no	1		TSS_19147_-	19147	-	no	1
TSS_163929_-	163929	-	no	3		TSS_45030_+	45030	+	no	1		TSS_19712_+	19712	+	no	2
TSS_163932_-	163932	-	no	3		TSS_45074_-	45074	-	no	1		TSS_19733_+	19733	+	no	1
TSS_163935_-	163935	-	no	3		TSS_45076_+	45076	+	no	1		TSS_19777_+	19777	+	no	1
TSS_163988_-	163988	-	yes	3		TSS_45502_+	45502	+	no	1		TSS_20196_-	20196	-	no	2
TSS_163989_-	163989	-	yes	3		TSS_45568_+	45568	+	no	3		TSS_20596_+	20596	+	no	1
TSS_164007_+	164007	+	yes	3		TSS_45746_+	45746	+	no	3		TSS_20839_+	20839	+	no	1
TSS_164009_+	164009	+	yes	3		TSS_45757_+	45757	+	no	3		TSS_21136_-	21136	-	no	1
TSS_164010_+	164010	+	yes	3		TSS_45759_+	45759	+	no	3		TSS_21350_+	21350	+	no	1
TSS_164012_+	164012	+	yes	3		TSS_45916_-	45916	-	no	3		TSS_21431_+	21431	+	no	1
TSS_164278_+	164278	+	no	1		TSS_46035_+	46035	+	no	3		TSS_21578_-	21578	-	no	1
TSS_164279_+	164279	+	no	1		TSS_46037_+	46037	+	no	3		TSS_21886_+	21886	+	no	1
TSS_164282_-	164282	-	yes	1		TSS_46039_+	46039	+	no	3		TSS_21889_+	21889	+	no	1
TSS_164297_+	164297	+	yes	1		TSS_47130_+	47130	+	no	1		TSS_21890_+	21890	+	no	1
TSS_164539_+	164539	+	no	1		TSS_47157_+	47157	+	no	1		TSS_22045_+	22045	+	no	1
TSS_164711_+	164711	+	no	1		TSS_47418_+	47418	+	no	1		TSS_22286_-	22286	-	no	1
TSS_164786_+	164786	+	no	1		TSS_47502_-	47502	-	yes	1		TSS_22467_+	22467	+	no	2
TSS_165318_+	165318	+	no	1		TSS_47513_+	47513	+	yes	1		TSS_23211_-	23211	-	no	2
TSS_166851_+	166851	+	no	1		TSS_47537_+	47537	+	no	1		TSS_23853_+	23853	+	no	2
TSS_167649_+	167649	+	no	1		TSS_47577_+	47577	+	no	1		TSS_23958_-	23958	-	no	2
TSS_168102_+	168102	+	no	1		TSS_47888_-	47888	-	no	1		TSS_23981_-	23981	-	no	2
TSS_168176_-	168176	-	no	2		TSS_47923_-	47923	-	no	1		TSS_23996_-	23996	-	no	2
TSS_168708_+	168708	+	no	1		TSS_47927_-	47927	-	no	1		TSS_24000_-	24000	-	no	2
TSS_169288_-	169288	-	no	3		TSS_47928_-	47928	-	no	1		TSS_24104_-	24104	-	no	2
TSS_169303_-	169303	-	yes	3		TSS_47929_-	47929	-	no	1		TSS_24114_-	24114	-	no	2
TSS_169304_-	169304	-	yes	3		TSS_48057_-	48057	-	no	1		TSS_24116_-	24116	-	no	2
TSS_169326_+	169326	+	yes	3		TSS_48287_-	48287	-	no	1		TSS_24132_-	24132	-	no	1
TSS_169327_+	169327	+	yes	3		TSS_48519_-	48519	-	no	1		TSS_24134_-	24134	-	no	1
TSS_170177_-	170177	-	no	1		TSS_48804_-	48804	-	no	1		TSS_25996_+	25996	+	no	1
TSS_170943_-	170943	-	no	1		TSS_48805_-	48805	-	no	1		TSS_25997_+	25997	+	no	1
TSS_170999_-	170999	-	no	1		TSS_48806_-	48806	-	no	1		TSS_26427_+	26427	+	no	1
TSS_171045_-	171045	-	no	1		TSS_48823_-	48823	-	no	1		TSS_26523_-	26523	-	yes	1
TSS_172235_+	172235	+	no	1		TSS_48913_-	48913	-	no	1		TSS_26524_-	26524	-	yes	1
TSS_172882_+	172882	+	no	1		TSS_48918_-	48918	-	no	1		TSS_26526_-	26526	-	yes	1
TSS_173848_-	173848	-	no	1		TSS_48968_+	48968	+	no	1		TSS_26533_+	26533	+	yes	1
TSS_174225_-	174225	-	no	1		TSS_49000_-	49000	-	no	1		TSS_26534_+	26534	+	yes	1
TSS_174901_-	174901	-	no	3		TSS_49001_-	49001	-	no	1		TSS_26543_+	26543	+	yes	1
TSS_175250_+	175250	+	no	3		TSS_49012_-	49012	-	no	1		TSS_26550_+	26550	+	yes	1
TSS_175252_+	175252	+	no	3		TSS_49073_+	49073	+	no	1		TSS_26556_+	26556	+	no	1
TSS_175260_+	175260	+	no	3		TSS_49103_+	49103	+	no	1		TSS_26640_+	26640	+	no	1
TSS_175261_+	175261	+	no	3		TSS_49191_+	49191	+	no	1		TSS_26830_+	26830	+	no	1
TSS_175840_+	175840	+	no	1		TSS_49295_+	49295	+	no	1		TSS_26841_+	26841	+	no	1
TSS_175937_-	175937	-	no	1		TSS_49322_+	49322	+	no	1		TSS_27145_-	27145	-	no	1
TSS_177552_-	177552	-	no	1		TSS_49325_+	49325	+	no	1		TSS_27297_-	27297	-	no	1
TSS_178835_-	178835	-	no	1		TSS_49331_-	49331	-	no	1		TSS_27298_+	27298	+	no	1
TSS_179432_+	179432	+	no	1		TSS_49333_-	49333	-	no	1		TSS_27374_+	27374	+	no	1
TSS_180858_+	180858	+	no	2		TSS_49647_+	49647	+	no	1		TSS_27465_-	27465	-	yes	1
TSS_180940_+	180940	+	no	2		TSS_49662_+	49662	+	no	1		TSS_27482_+	27482	+	yes	1
TSS_180941_+	180941	+	no	2		TSS_49680_-	49680	-	yes	1		TSS_27682_+	27682	+	no	1
TSS_180942_+	180942	+	no	2		TSS_49681_-	49681	-	yes	1		TSS_27791_+	27791	+	no	1
TSS_183247_+	183247	+	no	1		TSS_49703_+	49703	+	yes	1		TSS_27884_+	27884	+	no	2
TSS_183829_-	183829	-	no	1		TSS_49724_-	49724	-	yes	1		TSS_27902_+	27902	+	no	2
TSS_184440_+	184440	+	no	3		TSS_49747_+	49747	+	yes	1		TSS_27906_+	27906	+	no	2
TSS_185743_+	185743	+	no	3		TSS_49770_+	49770	+	no	1		TSS_27928_+	27928	+	no	2
TSS_185745_+	185745	+	no	3		TSS_49779_-	49779	-	no	1		TSS_27929_+	27929	+	no	2
TSS_189381_-	189381	-	yes	3		TSS_49809_-	49809	-	no	1		TSS_27930_+	27930	+	no	2
TSS_189389_+	189389	+	yes	3		TSS_49865_+	49865	+	no	1		TSS_28084_-	28084	-	no	1
TSS_189419_-	189419	-	yes	3		TSS_49915_+	49915	+	no	1		TSS_28339_+	28339	+	no	1
TSS_189421_-	189421	-	yes	3		TSS_49956_-	49956	-	no	1		TSS_28359_-	28359	-	no	1
TSS_189435_+	189435	+	yes	3		TSS_49962_+	49962	+	no	1		TSS_28504_+	28504	+	no	1
TSS_189551_+	189551	+	no	3		TSS_49966_-	49966	-	no	1		TSS_28506_-	28506	-	no	1
TSS_189553_+	189553	+	no	3		TSS_49967_-	49967	-	no	1		TSS_28507_-	28507	-	no	1
TSS_189568_+	189568	+	no	3		TSS_50038_-	50038	-	no	3		TSS_28508_-	28508	-	no	1
TSS_190155_+	190155	+	no	2		TSS_50040_-	50040	-	no	3		TSS_28642_-	28642	-	no	1
TSS_190157_+	190157	+	no	2		TSS_50042_-	50042	-	no	3		TSS_28768_-	28768	-	yes	1
TSS_190158_+	190158	+	no	2		TSS_50043_-	50043	-	no	3		TSS_28778_+	28778	+	yes	1
TSS_190159_+	190159	+	no	2		TSS_50044_-	50044	-	no	3		TSS_29352_-	29352	-	no	2
TSS_190167_+	190167	+	no	2		TSS_50045_-	50045	-	no	3		TSS_29353_-	29353	-	no	2
TSS_190171_+	190171	+	no	2		TSS_50276_+	50276	+	no	3		TSS_29677_-	29677	-	no	1
TSS_192415_+	192415	+	no	1		TSS_50397_+	50397	+	no	3		TSS_29902_-	29902	-	no	1
TSS_193196_+	193196	+	no	1		TSS_50400_-	50400	-	yes	3		TSS_30075_-	30075	-	no	2
TSS_193201_+	193201	+	no	1		TSS_50415_+	50415	+	yes	3		TSS_30084_-	30084	-	no	2
TSS_193360_+	193360	+	no	1		TSS_50417_+	50417	+	yes	3		TSS_30087_-	30087	-	no	2
TSS_195007_-	195007	-	no	2		TSS_50581_+	50581	+	no	1		TSS_30088_-	30088	-	no	2
TSS_195192_+	195192	+	no	1		TSS_50616_+	50616	+	no	1		TSS_30104_-	30104	-	yes	1
TSS_195194_+	195194	+	no	1		TSS_50716_+	50716	+	no	1		TSS_30106_-	30106	-	yes	1
TSS_195880_-	195880	-	no	2		TSS_50894_+	50894	+	no	1		TSS_30107_-	30107	-	yes	1
TSS_195912_-	195912	-	yes	2		TSS_50941_-	50941	-	no	1		TSS_30108_-	30108	-	yes	1
TSS_195927_+	195927	+	yes	2		TSS_50942_+	50942	+	no	1		TSS_30109_-	30109	-	yes	1
TSS_196348_-	196348	-	no	3		TSS_50943_-	50943	-	no	1		TSS_30118_+	30118	+	yes	1
TSS_196349_-	196349	-	no	3		TSS_51074_-	51074	-	yes	1		TSS_30412_+	30412	+	no	1
TSS_196350_-	196350	-	no	3		TSS_51075_-	51075	-	yes	1		TSS_30413_+	30413	+	no	1
TSS_196382_-	196382	-	no	3		TSS_51079_+	51079	+	no	1		TSS_30465_-	30465	-	no	1
TSS_196499_+	196499	+	no	3		TSS_51088_+	51088	+	yes	1		TSS_30667_-	30667	-	no	1
TSS_197619_+	197619	+	no	1		TSS_51089_+	51089	+	yes	1		TSS_30721_-	30721	-	yes	1
TSS_197743_+	197743	+	no	1		TSS_51090_+	51090	+	yes	1		TSS_30743_+	30743	+	yes	1
TSS_199110_-	199110	-	no	1		TSS_51091_+	51091	+	yes	1		TSS_30749_+	30749	+	no	1
TSS_200644_-	200644	-	no	3		TSS_51092_+	51092	+	yes	1		TSS_30818_+	30818	+	no	1
TSS_200741_+	200741	+	no	3		TSS_51093_+	51093	+	yes	1		TSS_30820_+	30820	+	no	1
TSS_200742_+	200742	+	no	3		TSS_51094_+	51094	+	yes	1		TSS_30822_+	30822	+	no	1
TSS_200744_+	200744	+	no	3		TSS_51095_+	51095	+	yes	1		TSS_30832_-	30832	-	no	1
TSS_201031_+	201031	+	no	1		TSS_51097_+	51097	+	yes	1		TSS_30895_+	30895	+	no	1
TSS_201856_-	201856	-	no	1		TSS_51285_-	51285	-	no	1		TSS_30898_+	30898	+	no	1
TSS_202030_-	202030	-	no	1		TSS_51286_-	51286	-	no	1		TSS_30928_-	30928	-	yes	1
TSS_202041_-	202041	-	no	1		TSS_51507_-	51507	-	no	4		TSS_30944_+	30944	+	yes	1
TSS_202067_+	202067	+	no	1		TSS_51649_-	51649	-	no	4		TSS_30988_-	30988	-	no	1
TSS_202100_-	202100	-	yes	3		TSS_51650_-	51650	-	no	4		TSS_30990_-	30990	-	yes	1
TSS_202101_-	202101	-	yes	3		TSS_51899_-	51899	-	no	4		TSS_31015_+	31015	+	yes	1
TSS_202102_-	202102	-	yes	3		TSS_51942_-	51942	-	no	4		TSS_31053_+	31053	+	no	1
TSS_202118_+	202118	+	yes	3		TSS_52018_+	52018	+	no	4		TSS_31157_+	31157	+	no	1
TSS_202164_-	202164	-	no	3		TSS_52020_+	52020	+	no	4		TSS_31168_+	31168	+	no	1
TSS_202791_-	202791	-	no	1		TSS_52029_+	52029	+	no	4		TSS_31169_+	31169	+	no	1
TSS_203381_+	203381	+	no	1		TSS_52031_+	52031	+	no	4		TSS_31219_+	31219	+	no	1
TSS_204091_-	204091	-	no	1		TSS_52033_+	52033	+	no	4		TSS_31294_+	31294	+	no	1
TSS_204139_-	204139	-	yes	1		TSS_52115_+	52115	+	no	4		TSS_31675_-	31675	-	no	2
TSS_204158_+	204158	+	yes	1		TSS_52125_-	52125	-	no	4		TSS_31676_-	31676	-	no	2
TSS_204273_-	204273	-	no	1		TSS_52126_-	52126	-	no	4		TSS_31784_-	31784	-	no	2
TSS_208396_+	208396	+	no	1		TSS_52127_-	52127	-	no	4		TSS_31916_-	31916	-	no	2
TSS_209257_+	209257	+	no	3		TSS_52128_-	52128	-	no	4		TSS_31917_-	31917	-	no	2
TSS_209259_+	209259	+	no	3		TSS_52285_-	52285	-	no	4		TSS_32217_-	32217	-	no	1
TSS_209767_+	209767	+	no	2		TSS_52342_-	52342	-	no	4		TSS_32706_-	32706	-	no	1
TSS_209803_+	209803	+	no	1		TSS_52354_-	52354	-	no	4		TSS_32808_+	32808	+	no	1
TSS_210308_-	210308	-	no	1		TSS_52355_-	52355	-	no	4		TSS_32810_+	32810	+	no	1
TSS_210330_-	210330	-	no	1		TSS_52360_-	52360	-	no	4		TSS_32904_+	32904	+	no	1
TSS_210967_+	210967	+	no	1		TSS_52362_-	52362	-	no	4		TSS_33172_+	33172	+	no	1
TSS_211284_-	211284	-	no	1		TSS_52411_+	52411	+	no	4		TSS_33282_+	33282	+	no	1
TSS_211468_-	211468	-	no	2		TSS_52435_+	52435	+	no	4		TSS_33528_-	33528	-	no	1
TSS_211469_-	211469	-	no	2		TSS_52451_-	52451	-	no	4		TSS_33529_-	33529	-	no	1
TSS_211470_-	211470	-	no	2		TSS_52480_-	52480	-	yes	4		TSS_33530_-	33530	-	no	1
TSS_211471_-	211471	-	no	2		TSS_52495_+	52495	+	yes	4		TSS_33547_-	33547	-	no	1
TSS_212310_-	212310	-	no	1		TSS_52498_+	52498	+	yes	4		TSS_33568_-	33568	-	no	1
TSS_212529_-	212529	-	no	1		TSS_52553_-	52553	-	no	1		TSS_33570_-	33570	-	no	1
TSS_213302_-	213302	-	yes	2		TSS_52599_+	52599	+	no	1		TSS_33596_-	33596	-	no	1
TSS_213309_+	213309	+	yes	2		TSS_53334_+	53334	+	no	1		TSS_33598_-	33598	-	no	1
TSS_213321_+	213321	+	yes	2		TSS_53466_-	53466	-	no	1		TSS_33599_-	33599	-	no	1
TSS_215150_+	215150	+	no	1		TSS_54149_+	54149	+	no	1		TSS_33692_-	33692	-	no	1
TSS_215256_-	215256	-	no	1		TSS_54195_-	54195	-	no	3		TSS_33760_-	33760	-	no	3
TSS_215413_-	215413	-	no	2		TSS_54196_-	54196	-	no	3		TSS_33761_-	33761	-	no	3
TSS_215414_-	215414	-	no	2		TSS_54404_+	54404	+	no	3		TSS_33762_-	33762	-	no	3
TSS_215415_-	215415	-	no	2		TSS_54405_+	54405	+	no	3		TSS_33763_-	33763	-	no	3
TSS_215800_-	215800	-	no	1		TSS_54406_+	54406	+	no	3		TSS_33764_-	33764	-	no	3
TSS_216899_-	216899	-	no	2		TSS_54626_+	54626	+	no	1		TSS_33827_-	33827	-	yes	3
TSS_216900_-	216900	-	no	2		TSS_54672_+	54672	+	no	1		TSS_33843_+	33843	+	yes	3
TSS_216901_-	216901	-	no	2		TSS_54673_+	54673	+	no	1		TSS_33867_+	33867	+	no	3
TSS_216902_-	216902	-	no	2		TSS_54674_+	54674	+	no	1		TSS_33868_+	33868	+	no	3
TSS_216903_-	216903	-	no	2		TSS_54675_+	54675	+	no	1		TSS_33900_+	33900	+	no	3
TSS_216937_-	216937	-	no	2		TSS_54677_+	54677	+	no	1		TSS_33903_-	33903	-	no	3
TSS_216938_-	216938	-	no	2		TSS_54733_+	54733	+	no	1		TSS_34717_-	34717	-	no	1
TSS_216939_-	216939	-	no	2		TSS_54735_+	54735	+	no	1		TSS_34758_-	34758	-	no	1
TSS_216989_-	216989	-	no	2		TSS_54745_+	54745	+	no	1		TSS_34871_+	34871	+	no	1
TSS_217017_+	217017	+	no	2		TSS_54746_+	54746	+	no	1		TSS_35317_+	35317	+	no	1
TSS_217132_-	217132	-	no	1		TSS_54747_+	54747	+	no	1		TSS_35318_+	35318	+	no	1
TSS_217322_-	217322	-	no	1		TSS_54844_-	54844	-	no	1		TSS_35384_+	35384	+	no	1
TSS_217323_-	217323	-	no	1		TSS_54845_-	54845	-	no	1		TSS_35531_+	35531	+	no	1
TSS_217371_+	217371	+	no	1		TSS_54865_-	54865	-	no	1		TSS_35567_+	35567	+	no	1
TSS_217372_+	217372	+	no	1		TSS_54938_-	54938	-	yes	2		TSS_35568_+	35568	+	no	1
TSS_217409_-	217409	-	no	1		TSS_54945_+	54945	+	yes	2		TSS_35713_+	35713	+	no	1
TSS_217732_+	217732	+	no	2		TSS_55197_+	55197	+	no	2		TSS_35786_-	35786	-	no	1
TSS_218297_-	218297	-	yes	3		TSS_55198_+	55198	+	no	2		TSS_35808_-	35808	-	no	1
TSS_218298_-	218298	-	yes	3		TSS_55217_+	55217	+	no	2		TSS_35818_-	35818	-	no	1
TSS_218320_+	218320	+	yes	1		TSS_55291_-	55291	-	no	2		TSS_35819_-	35819	-	no	1
TSS_218322_+	218322	+	yes	1		TSS_55324_-	55324	-	no	2		TSS_35824_-	35824	-	no	1
TSS_219176_+	219176	+	no	1		TSS_55385_-	55385	-	yes	2		TSS_36311_+	36311	+	no	1
TSS_220376_+	220376	+	no	1		TSS_55404_+	55404	+	yes	2		TSS_36319_+	36319	+	no	1
TSS_220479_+	220479	+	no	1		TSS_55434_-	55434	-	no	2		TSS_36321_+	36321	+	no	1
TSS_220480_+	220480	+	no	1		TSS_55464_-	55464	-	yes	2		TSS_36353_+	36353	+	no	1
TSS_220891_+	220891	+	no	2		TSS_55465_-	55465	-	yes	2		TSS_36354_+	36354	+	no	1
TSS_221817_+	221817	+	no	1		TSS_55489_+	55489	+	yes	2		TSS_36660_-	36660	-	yes	1
TSS_221818_+	221818	+	no	1		TSS_55500_+	55500	+	no	2		TSS_36679_+	36679	+	yes	1
TSS_221831_+	221831	+	no	1		TSS_55517_+	55517	+	no	2		TSS_36687_+	36687	+	no	1
TSS_222859_+	222859	+	no	1		TSS_55519_-	55519	-	yes	2		TSS_36689_+	36689	+	no	1
TSS_222862_+	222862	+	no	1		TSS_55521_-	55521	-	yes	2		TSS_36706_+	36706	+	no	1
TSS_223563_-	223563	-	no	2		TSS_55539_+	55539	+	yes	2		TSS_36732_+	36732	+	no	1
TSS_223564_-	223564	-	no	2		TSS_55540_+	55540	+	yes	2		TSS_36766_+	36766	+	no	1
TSS_223675_-	223675	-	no	2		TSS_55541_+	55541	+	yes	2		TSS_36843_+	36843	+	no	1
TSS_223680_+	223680	+	no	2		TSS_55542_+	55542	+	yes	2		TSS_36919_-	36919	-	no	1
TSS_224899_+	224899	+	no	1		TSS_55559_+	55559	+	no	2		TSS_36921_-	36921	-	no	1
TSS_225239_-	225239	-	no	1		TSS_55615_-	55615	-	no	1		TSS_36970_-	36970	-	no	1
TSS_225559_+	225559	+	no	1		TSS_55616_-	55616	-	no	1		TSS_37255_-	37255	-	no	1
TSS_225588_+	225588	+	no	1		TSS_55621_+	55621	+	no	1		TSS_37327_-	37327	-	yes	1
TSS_226118_+	226118	+	no	1		TSS_55739_-	55739	-	no	1		TSS_37337_+	37337	+	yes	1
TSS_227469_+	227469	+	no	1		TSS_55749_-	55749	-	no	1		TSS_37370_-	37370	-	no	1
TSS_232276_-	232276	-	no	1		TSS_55750_-	55750	-	no	1		TSS_37697_-	37697	-	no	1
TSS_233967_-	233967	-	no	2		TSS_55751_-	55751	-	no	1		TSS_37864_-	37864	-	no	1
TSS_234636_-	234636	-	no	1		TSS_55948_+	55948	+	no	1		TSS_37866_-	37866	-	no	1
TSS_236268_+	236268	+	no	1		TSS_55949_+	55949	+	no	1		TSS_37867_-	37867	-	no	1
TSS_236447_+	236447	+	no	1		TSS_55951_+	55951	+	no	1		TSS_37868_-	37868	-	no	1
TSS_237069_-	237069	-	yes	1		TSS_55968_+	55968	+	no	1		TSS_37945_+	37945	+	no	1
TSS_237070_-	237070	-	yes	1		TSS_55969_+	55969	+	no	1		TSS_37956_+	37956	+	no	1
TSS_237091_+	237091	+	yes	1		TSS_56049_+	56049	+	no	1		TSS_37985_-	37985	-	yes	1
TSS_238077_-	238077	-	no	1		TSS_56050_+	56050	+	no	1		TSS_37987_-	37987	-	yes	1
TSS_238519_-	238519	-	yes	3		TSS_56051_+	56051	+	no	1		TSS_37988_-	37988	-	yes	1
TSS_238521_-	238521	-	yes	3		TSS_56052_+	56052	+	no	1		TSS_37999_-	37999	-	yes	1
TSS_238537_+	238537	+	yes	3		TSS_56060_+	56060	+	no	1		TSS_38006_+	38006	+	yes	1
TSS_238624_+	238624	+	no	3		TSS_56061_+	56061	+	no	1		TSS_38007_-	38007	-	no	1
TSS_239577_+	239577	+	no	1		TSS_56110_-	56110	-	yes	1		TSS_38043_-	38043	-	no	1
TSS_239809_+	239809	+	no	1		TSS_56134_+	56134	+	yes	1		TSS_38126_+	38126	+	no	1
TSS_239998_+	239998	+	no	1		TSS_56142_+	56142	+	no	1		TSS_38205_-	38205	-	no	1
TSS_240110_+	240110	+	no	2		TSS_56259_+	56259	+	no	1		TSS_38263_+	38263	+	no	1
TSS_240111_+	240111	+	no	2		TSS_56298_+	56298	+	no	1		TSS_38354_+	38354	+	no	1
TSS_241011_+	241011	+	no	1		TSS_56300_-	56300	-	yes	1		TSS_38545_+	38545	+	no	1
TSS_241051_-	241051	-	no	1		TSS_56301_-	56301	-	yes	1		TSS_38617_-	38617	-	yes	1
TSS_241303_-	241303	-	no	1		TSS_56302_-	56302	-	yes	1		TSS_38624_+	38624	+	yes	1
TSS_242782_-	242782	-	yes	3		TSS_56320_+	56320	+	yes	2		TSS_38805_-	38805	-	no	1
TSS_242783_-	242783	-	yes	3		TSS_56321_+	56321	+	yes	2		TSS_38883_-	38883	-	no	1
TSS_242784_-	242784	-	yes	3		TSS_56363_+	56363	+	no	2		TSS_38957_+	38957	+	no	1
TSS_242785_-	242785	-	yes	3		TSS_56487_+	56487	+	no	1		TSS_38984_-	38984	-	no	1
TSS_242786_-	242786	-	yes	3		TSS_56488_+	56488	+	no	1		TSS_38990_-	38990	-	no	1
TSS_242799_+	242799	+	yes	3		TSS_56489_+	56489	+	no	1		TSS_39027_-	39027	-	yes	1
TSS_242807_+	242807	+	yes	3		TSS_56511_-	56511	-	no	1		TSS_39045_+	39045	+	yes	1
TSS_243660_+	243660	+	no	1		TSS_56517_-	56517	-	no	1		TSS_39166_-	39166	-	no	1
TSS_243714_-	243714	-	no	1		TSS_56554_-	56554	-	yes	1		TSS_39266_+	39266	+	no	1
TSS_244441_+	244441	+	no	2		TSS_56578_+	56578	+	yes	1		TSS_39306_+	39306	+	no	1
TSS_244446_+	244446	+	no	2		TSS_56704_+	56704	+	no	1		TSS_39312_+	39312	+	no	1
TSS_244448_+	244448	+	no	2		TSS_56939_+	56939	+	no	1		TSS_39383_+	39383	+	no	1
TSS_244956_+	244956	+	no	1		TSS_56969_-	56969	-	yes	1		TSS_39835_-	39835	-	no	1
TSS_245847_+	245847	+	no	1		TSS_56979_+	56979	+	yes	1		TSS_39963_+	39963	+	no	1
TSS_246049_+	246049	+	no	2		TSS_56981_+	56981	+	yes	1		TSS_39965_+	39965	+	no	1
TSS_246050_+	246050	+	no	2		TSS_57264_-	57264	-	no	1		TSS_40020_-	40020	-	yes	1
TSS_246051_+	246051	+	no	2		TSS_57637_-	57637	-	no	1		TSS_40030_+	40030	+	yes	1
TSS_247100_-	247100	-	no	1		TSS_57842_+	57842	+	no	1		TSS_40032_+	40032	+	yes	1
TSS_247102_-	247102	-	no	1		TSS_57984_+	57984	+	no	1		TSS_40090_-	40090	-	no	1
TSS_247492_-	247492	-	no	1		TSS_58284_-	58284	-	no	1		TSS_40207_+	40207	+	no	1
TSS_247494_-	247494	-	no	1		TSS_58611_+	58611	+	no	1		TSS_40208_+	40208	+	no	1
TSS_247605_-	247605	-	no	1		TSS_58627_-	58627	-	yes	1		TSS_40210_+	40210	+	no	1
TSS_247712_-	247712	-	yes	3		TSS_58628_-	58628	-	yes	1		TSS_40338_-	40338	-	no	1
TSS_247719_+	247719	+	yes	3		TSS_58637_-	58637	-	yes	1		TSS_40377_-	40377	-	yes	1
TSS_247723_-	247723	-	no	3		TSS_58646_+	58646	+	yes	1		TSS_40402_+	40402	+	yes	1
TSS_247724_-	247724	-	no	3		TSS_58693_+	58693	+	no	1		TSS_40416_+	40416	+	no	2
TSS_247725_-	247725	-	no	3		TSS_58695_+	58695	+	no	1		TSS_40417_+	40417	+	no	2
TSS_247726_-	247726	-	no	3		TSS_58698_+	58698	+	no	1		TSS_40428_+	40428	+	no	1
TSS_247727_-	247727	-	no	3		TSS_58733_-	58733	-	yes	1		TSS_40467_+	40467	+	no	1
TSS_247757_-	247757	-	no	3		TSS_58747_-	58747	-	no	1		TSS_40550_+	40550	+	no	1
TSS_247913_+	247913	+	no	3		TSS_58750_+	58750	+	yes	1		TSS_40903_-	40903	-	no	1
TSS_247971_+	247971	+	no	3		TSS_58920_-	58920	-	no	1		TSS_40938_+	40938	+	no	1
TSS_248216_+	248216	+	no	3		TSS_58925_-	58925	-	no	1		TSS_40970_+	40970	+	no	1
TSS_248312_+	248312	+	no	1		TSS_59001_-	59001	-	no	1		TSS_40971_+	40971	+	no	1
TSS_248465_+	248465	+	no	1		TSS_59002_-	59002	-	no	1		TSS_41105_+	41105	+	no	1
TSS_248680_-	248680	-	no	1		TSS_59083_+	59083	+	no	1		TSS_41123_+	41123	+	no	1
TSS_248795_+	248795	+	no	1		TSS_59145_+	59145	+	no	1		TSS_41266_+	41266	+	no	1
TSS_248796_+	248796	+	no	1		TSS_59157_+	59157	+	no	1		TSS_41312_-	41312	-	no	1
TSS_248960_+	248960	+	no	1		TSS_59444_-	59444	-	no	1		TSS_41448_+	41448	+	no	1
TSS_249002_+	249002	+	no	1		TSS_59577_+	59577	+	no	1		TSS_41461_+	41461	+	no	1
TSS_249003_+	249003	+	no	1		TSS_59601_-	59601	-	yes	1		TSS_41470_+	41470	+	no	1
TSS_249061_+	249061	+	no	1		TSS_59618_+	59618	+	yes	1		TSS_41480_-	41480	-	no	1
TSS_249153_+	249153	+	no	1		TSS_59690_+	59690	+	no	4		TSS_41528_-	41528	-	yes	1
TSS_250101_-	250101	-	no	1		TSS_59697_-	59697	-	no	4		TSS_41537_-	41537	-	yes	1
TSS_250137_-	250137	-	no	2		TSS_59749_-	59749	-	no	4		TSS_41541_+	41541	+	yes	1
TSS_250139_-	250139	-	no	1		TSS_59820_+	59820	+	no	4		TSS_41544_+	41544	+	yes	1
TSS_252412_-	252412	-	no	1		TSS_59821_+	59821	+	no	4		TSS_41553_+	41553	+	yes	1
TSS_252491_+	252491	+	no	1		TSS_59983_+	59983	+	no	1		TSS_41606_+	41606	+	no	1
TSS_253013_+	253013	+	no	2		TSS_60004_+	60004	+	no	1		TSS_41616_-	41616	-	yes	1
TSS_253027_+	253027	+	no	2		TSS_60186_-	60186	-	no	1		TSS_41621_+	41621	+	no	1
TSS_253118_-	253118	-	no	1		TSS_60385_-	60385	-	no	1		TSS_41627_-	41627	-	yes	1
TSS_253119_-	253119	-	no	1		TSS_60707_-	60707	-	no	1		TSS_41630_+	41630	+	yes	3
TSS_253120_-	253120	-	no	1		TSS_60777_+	60777	+	no	1		TSS_41652_+	41652	+	yes	3
TSS_253125_-	253125	-	yes	1		TSS_60889_+	60889	+	no	3		TSS_41685_+	41685	+	no	3
TSS_253146_+	253146	+	yes	1		TSS_60943_-	60943	-	no	3		TSS_41706_+	41706	+	no	3
TSS_253278_-	253278	-	no	1		TSS_60944_-	60944	-	no	3		TSS_41718_+	41718	+	no	3
TSS_253888_-	253888	-	no	3		TSS_60945_-	60945	-	no	3		TSS_41724_-	41724	-	yes	3
TSS_253889_-	253889	-	no	3		TSS_61002_-	61002	-	yes	3		TSS_41734_+	41734	+	yes	3
TSS_254126_+	254126	+	no	3		TSS_61012_-	61012	-	no	3		TSS_41735_+	41735	+	yes	3
TSS_254127_+	254127	+	no	3		TSS_61016_+	61016	+	yes	3		TSS_41736_+	41736	+	yes	3
TSS_254263_-	254263	-	no	3		TSS_61026_-	61026	-	no	3		TSS_41737_+	41737	+	yes	3
TSS_254264_-	254264	-	no	3		TSS_61291_-	61291	-	no	3		TSS_41738_+	41738	+	yes	3
TSS_254500_+	254500	+	no	1		TSS_61305_-	61305	-	no	3		TSS_41739_+	41739	+	yes	3
TSS_254602_+	254602	+	no	1		TSS_61311_-	61311	-	no	3		TSS_41740_+	41740	+	yes	3
TSS_254603_+	254603	+	no	1		TSS_61314_-	61314	-	no	3		TSS_41743_+	41743	+	yes	3
TSS_254860_+	254860	+	no	1		TSS_61318_-	61318	-	no	3		TSS_41766_+	41766	+	no	3
TSS_255029_-	255029	-	no	2		TSS_61319_-	61319	-	no	3		TSS_41870_-	41870	-	yes	1
TSS_255522_+	255522	+	no	1		TSS_61320_-	61320	-	no	3		TSS_41872_-	41872	-	yes	1
TSS_255847_-	255847	-	no	1		TSS_61321_-	61321	-	no	3		TSS_41889_+	41889	+	yes	1
TSS_256229_+	256229	+	no	2		TSS_61593_-	61593	-	no	1		TSS_41890_+	41890	+	yes	1
TSS_256230_+	256230	+	no	2		TSS_61755_+	61755	+	no	1		TSS_41892_+	41892	+	yes	1
TSS_256358_-	256358	-	no	1		TSS_61906_-	61906	-	no	1		TSS_41911_-	41911	-	yes	1
TSS_257033_+	257033	+	no	2		TSS_62668_-	62668	-	no	2		TSS_41928_+	41928	+	yes	1
TSS_257034_+	257034	+	no	2		TSS_62794_-	62794	-	no	2		TSS_41929_+	41929	+	yes	1
TSS_257035_+	257035	+	no	2		TSS_63041_+	63041	+	no	1		TSS_41976_+	41976	+	no	1
TSS_257036_+	257036	+	no	2		TSS_63042_+	63042	+	no	1		TSS_41981_+	41981	+	no	1
TSS_257071_+	257071	+	no	2		TSS_63280_-	63280	-	no	1		TSS_41990_+	41990	+	no	1
TSS_257086_+	257086	+	no	2		TSS_63340_+	63340	+	no	1		TSS_41992_+	41992	+	no	1
TSS_257131_+	257131	+	no	2		TSS_63381_-	63381	-	no	1		TSS_42144_-	42144	-	no	2
TSS_257272_+	257272	+	no	1		TSS_63382_-	63382	-	no	1		TSS_42145_-	42145	-	no	2
TSS_257280_+	257280	+	no	1		TSS_63449_-	63449	-	no	1		TSS_42232_-	42232	-	no	2
TSS_257791_+	257791	+	no	2		TSS_63541_-	63541	-	no	1		TSS_42288_-	42288	-	no	2
TSS_258350_+	258350	+	no	1		TSS_63576_-	63576	-	no	1		TSS_42289_-	42289	-	no	2
TSS_258796_+	258796	+	no	1		TSS_63679_-	63679	-	no	1		TSS_42327_-	42327	-	no	2
TSS_259084_+	259084	+	no	2		TSS_63700_-	63700	-	no	2		TSS_42329_-	42329	-	no	2
TSS_259085_+	259085	+	no	2		TSS_63756_-	63756	-	no	2		TSS_42356_+	42356	+	no	2
TSS_259103_+	259103	+	no	2		TSS_63757_-	63757	-	no	2		TSS_42357_+	42357	+	no	2
TSS_259426_+	259426	+	no	1		TSS_63861_-	63861	-	yes	2		TSS_42392_-	42392	-	yes	2
TSS_259756_+	259756	+	no	1		TSS_63862_-	63862	-	yes	2		TSS_42412_-	42412	-	yes	2
TSS_259757_+	259757	+	no	1		TSS_63868_-	63868	-	yes	2		TSS_42413_+	42413	+	yes	2
TSS_260023_+	260023	+	no	1		TSS_63873_-	63873	-	yes	2		TSS_42419_+	42419	+	yes	2
TSS_260123_-	260123	-	no	1		TSS_63878_+	63878	+	yes	1		TSS_42422_-	42422	-	no	2
TSS_260170_+	260170	+	no	1		TSS_63879_+	63879	+	yes	1		TSS_42426_-	42426	-	no	2
TSS_260342_+	260342	+	no	1		TSS_63885_+	63885	+	yes	1		TSS_42428_-	42428	-	no	2
TSS_260495_-	260495	-	no	1		TSS_63896_-	63896	-	no	1		TSS_42429_-	42429	-	no	2
TSS_260650_+	260650	+	no	1		TSS_63898_-	63898	-	no	1		TSS_42604_+	42604	+	no	2
TSS_260849_+	260849	+	no	1		TSS_63975_-	63975	-	no	1		TSS_42606_+	42606	+	no	2
TSS_260851_+	260851	+	no	1		TSS_64303_-	64303	-	no	1		TSS_42634_-	42634	-	no	2
TSS_261471_+	261471	+	no	1		TSS_64528_+	64528	+	no	1		TSS_42635_+	42635	+	no	2
TSS_261632_+	261632	+	no	1		TSS_64865_-	64865	-	no	1		TSS_42635_-	42635	-	no	2
TSS_261633_+	261633	+	no	1		TSS_64867_-	64867	-	no	1		TSS_42636_-	42636	-	no	2
TSS_261742_+	261742	+	no	1		TSS_64868_-	64868	-	no	1		TSS_42639_+	42639	+	no	2
TSS_261743_+	261743	+	no	1		TSS_64959_-	64959	-	no	1		TSS_42668_+	42668	+	no	2
TSS_261744_+	261744	+	no	1		TSS_64986_-	64986	-	no	1		TSS_42671_+	42671	+	no	2
TSS_261745_+	261745	+	no	1		TSS_65072_+	65072	+	no	1		TSS_42672_+	42672	+	no	2
TSS_261798_+	261798	+	no	1		TSS_65113_-	65113	-	yes	1		TSS_42675_-	42675	-	yes	2
TSS_262175_+	262175	+	no	1		TSS_65137_+	65137	+	yes	1		TSS_42698_+	42698	+	yes	1
TSS_262709_+	262709	+	no	1		TSS_65138_+	65138	+	yes	1		TSS_42699_+	42699	+	yes	1
TSS_262808_+	262808	+	no	1		TSS_66576_+	66576	+	no	1		TSS_42700_+	42700	+	yes	1
TSS_264425_+	264425	+	no	1		TSS_66577_+	66577	+	no	1		TSS_42738_+	42738	+	no	1
TSS_264614_-	264614	-	no	1		TSS_66918_+	66918	+	no	1		TSS_42822_+	42822	+	no	1
TSS_264828_+	264828	+	no	2		TSS_67430_+	67430	+	no	1		TSS_42823_+	42823	+	no	1
TSS_264888_+	264888	+	no	2		TSS_67481_-	67481	-	no	1		TSS_42825_+	42825	+	no	1
TSS_265056_+	265056	+	no	1		TSS_67599_+	67599	+	no	4		TSS_42837_+	42837	+	no	1
TSS_265806_+	265806	+	no	1		TSS_67610_+	67610	+	no	4		TSS_43162_-	43162	-	no	4
TSS_265914_+	265914	+	no	1		TSS_67732_-	67732	-	no	1		TSS_43201_-	43201	-	no	4
TSS_266079_+	266079	+	no	1		TSS_67831_+	67831	+	no	1		TSS_43405_+	43405	+	no	4
TSS_266144_+	266144	+	no	1		TSS_67991_-	67991	-	yes	3		TSS_43551_+	43551	+	no	4
TSS_266145_+	266145	+	no	1		TSS_68008_+	68008	+	yes	3		TSS_43552_+	43552	+	no	4
TSS_266503_+	266503	+	no	2		TSS_68021_-	68021	-	yes	3		TSS_43553_+	43553	+	no	4
TSS_266508_+	266508	+	no	2		TSS_68032_-	68032	-	no	3		TSS_43554_+	43554	+	no	4
TSS_266541_+	266541	+	no	1		TSS_68034_-	68034	-	no	3		TSS_43555_+	43555	+	no	4
TSS_266792_+	266792	+	no	1		TSS_68035_-	68035	-	no	3		TSS_43560_+	43560	+	no	4
TSS_267220_+	267220	+	no	1		TSS_68038_+	68038	+	yes	3		TSS_43705_+	43705	+	no	4
TSS_267382_+	267382	+	no	1		TSS_68049_-	68049	-	no	3		TSS_43986_-	43986	-	no	1
TSS_269083_-	269083	-	no	1		TSS_68060_-	68060	-	no	3		TSS_44160_-	44160	-	no	1
TSS_269132_+	269132	+	no	1		TSS_68061_-	68061	-	no	3		TSS_44345_-	44345	-	no	1
TSS_269241_+	269241	+	no	1		TSS_68115_-	68115	-	no	3		TSS_44437_-	44437	-	no	1
TSS_270249_-	270249	-	no	1		TSS_68128_-	68128	-	yes	3		TSS_44505_-	44505	-	no	1
TSS_271445_+	271445	+	no	1		TSS_68137_-	68137	-	yes	3		TSS_44583_-	44583	-	no	2
TSS_271653_+	271653	+	no	1		TSS_68143_+	68143	+	yes	3		TSS_44587_-	44587	-	no	2
TSS_272016_+	272016	+	no	1		TSS_68144_+	68144	+	yes	3		TSS_44588_-	44588	-	no	2
TSS_272694_+	272694	+	no	1		TSS_68144_-	68144	-	yes	3		TSS_44589_-	44589	-	no	2
TSS_272829_+	272829	+	no	1		TSS_68145_-	68145	-	yes	3		TSS_44590_-	44590	-	no	2
TSS_272830_+	272830	+	no	1		TSS_68146_+	68146	+	yes	3		TSS_44622_-	44622	-	no	2
TSS_273047_+	273047	+	no	1		TSS_68147_+	68147	+	yes	3		TSS_44692_-	44692	-	no	1
TSS_274496_-	274496	-	yes	1		TSS_68148_+	68148	+	yes	3		TSS_45017_-	45017	-	yes	1
TSS_274508_+	274508	+	yes	1		TSS_68148_-	68148	-	yes	3		TSS_45033_-	45033	-	no	1
TSS_274737_+	274737	+	no	1		TSS_68149_-	68149	-	yes	3		TSS_45035_+	45035	+	yes	1
TSS_274993_+	274993	+	no	1		TSS_68152_+	68152	+	yes	3		TSS_45086_+	45086	+	no	1
TSS_275702_+	275702	+	no	1		TSS_68153_+	68153	+	yes	3		TSS_45123_-	45123	-	no	1
TSS_275783_+	275783	+	no	1		TSS_68154_+	68154	+	yes	3		TSS_45178_-	45178	-	yes	1
TSS_275827_-	275827	-	no	1		TSS_68155_+	68155	+	yes	3		TSS_45179_-	45179	-	yes	1
TSS_275994_+	275994	+	no	2		TSS_68161_+	68161	+	yes	3		TSS_45191_-	45191	-	no	1
TSS_276046_-	276046	-	yes	1		TSS_68165_+	68165	+	yes	3		TSS_45194_+	45194	+	yes	1
TSS_276065_+	276065	+	yes	1		TSS_68166_+	68166	+	yes	3		TSS_45196_+	45196	+	yes	1
TSS_278195_+	278195	+	no	2		TSS_68167_+	68167	+	yes	3		TSS_45332_+	45332	+	no	1
TSS_278196_+	278196	+	no	2		TSS_68305_-	68305	-	no	1		TSS_45377_+	45377	+	no	1
TSS_278225_+	278225	+	no	1		TSS_68324_-	68324	-	no	1		TSS_45411_+	45411	+	no	1
TSS_278642_+	278642	+	no	2		TSS_68402_+	68402	+	no	1		TSS_45412_+	45412	+	no	1
TSS_279359_-	279359	-	no	1		TSS_68408_+	68408	+	no	1		TSS_45413_+	45413	+	no	1
TSS_279778_+	279778	+	no	1		TSS_68460_-	68460	-	no	1		TSS_45522_+	45522	+	no	1
TSS_280154_+	280154	+	no	1		TSS_68461_-	68461	-	no	1		TSS_45607_+	45607	+	no	1
TSS_280497_-	280497	-	no	1		TSS_68523_+	68523	+	no	1		TSS_45608_+	45608	+	no	1
TSS_280498_-	280498	-	no	1		TSS_68585_+	68585	+	no	4		TSS_45761_+	45761	+	no	1
TSS_280499_-	280499	-	no	1		TSS_68908_+	68908	+	no	1		TSS_45762_+	45762	+	no	1
TSS_280521_-	280521	-	no	3		TSS_68914_+	68914	+	no	1		TSS_45801_+	45801	+	no	1
TSS_280527_-	280527	-	no	3		TSS_68941_+	68941	+	no	1		TSS_45871_+	45871	+	no	1
TSS_280528_-	280528	-	no	3		TSS_69038_+	69038	+	no	1		TSS_45872_+	45872	+	no	1
TSS_280529_-	280529	-	no	3		TSS_69308_-	69308	-	no	1		TSS_45930_-	45930	-	no	1
TSS_280561_-	280561	-	no	3		TSS_69491_+	69491	+	no	1		TSS_45968_-	45968	-	yes	1
TSS_280566_-	280566	-	no	3		TSS_69701_+	69701	+	no	2		TSS_45970_-	45970	-	yes	1
TSS_280665_+	280665	+	no	3		TSS_69712_+	69712	+	no	2		TSS_45973_-	45973	-	no	1
TSS_280666_+	280666	+	no	3		TSS_69713_+	69713	+	no	2		TSS_45976_-	45976	-	no	1
TSS_280667_+	280667	+	no	3		TSS_71603_-	71603	-	no	1		TSS_45977_+	45977	+	yes	1
TSS_281119_-	281119	-	no	1		TSS_71703_+	71703	+	no	1		TSS_46004_-	46004	-	no	1
TSS_281373_-	281373	-	yes	1		TSS_72114_+	72114	+	no	1		TSS_46043_+	46043	+	no	1
TSS_281385_+	281385	+	yes	1		TSS_72207_-	72207	-	no	1		TSS_46135_-	46135	-	no	1
TSS_281387_+	281387	+	yes	1		TSS_72455_-	72455	-	yes	1		TSS_46231_-	46231	-	yes	1
TSS_281392_+	281392	+	yes	1		TSS_72470_+	72470	+	yes	1		TSS_46249_+	46249	+	yes	1
TSS_283264_-	283264	-	no	1		TSS_73197_+	73197	+	no	1		TSS_46316_+	46316	+	no	1
TSS_284235_-	284235	-	no	2		TSS_73504_-	73504	-	yes	1		TSS_46321_-	46321	-	yes	1
TSS_284236_-	284236	-	no	2		TSS_73505_-	73505	-	yes	1		TSS_46325_-	46325	-	yes	1
TSS_284237_-	284237	-	no	2		TSS_73514_-	73514	-	yes	1		TSS_46343_+	46343	+	yes	1
TSS_284582_-	284582	-	no	1		TSS_73517_-	73517	-	yes	1		TSS_46568_-	46568	-	yes	1
TSS_285422_-	285422	-	no	2		TSS_73518_-	73518	-	yes	1		TSS_46586_+	46586	+	yes	1
TSS_285424_-	285424	-	no	2		TSS_73523_+	73523	+	yes	1		TSS_46721_+	46721	+	no	1
TSS_285632_+	285632	+	no	1		TSS_73530_+	73530	+	yes	1		TSS_46725_+	46725	+	no	1
TSS_285667_-	285667	-	no	1		TSS_73755_-	73755	-	no	3		TSS_46726_+	46726	+	no	1
TSS_286112_-	286112	-	no	1		TSS_73775_-	73775	-	no	3		TSS_46727_+	46727	+	no	1
TSS_286113_-	286113	-	no	1		TSS_73777_-	73777	-	no	3		TSS_46728_+	46728	+	no	1
TSS_286407_-	286407	-	no	1		TSS_73779_-	73779	-	no	3		TSS_46796_+	46796	+	no	1
TSS_286428_-	286428	-	no	1		TSS_73837_-	73837	-	no	3		TSS_46797_+	46797	+	no	1
TSS_286451_-	286451	-	yes	1		TSS_74022_+	74022	+	no	3		TSS_46820_+	46820	+	no	1
TSS_286460_-	286460	-	yes	1		TSS_74024_+	74024	+	no	3		TSS_46822_+	46822	+	no	1
TSS_286476_+	286476	+	yes	1		TSS_74088_-	74088	-	no	3		TSS_47036_+	47036	+	no	1
TSS_286805_-	286805	-	no	1		TSS_74090_-	74090	-	no	3		TSS_47037_+	47037	+	no	1
TSS_287102_-	287102	-	no	1		TSS_74299_-	74299	-	no	3		TSS_47039_+	47039	+	no	1
TSS_287389_+	287389	+	no	1		TSS_74408_+	74408	+	no	3		TSS_47073_+	47073	+	no	1
TSS_287436_-	287436	-	no	1		TSS_74409_+	74409	+	no	3		TSS_47122_-	47122	-	no	1
TSS_287727_+	287727	+	no	1		TSS_74410_+	74410	+	no	3		TSS_47280_-	47280	-	no	1
TSS_288036_+	288036	+	no	1		TSS_74512_-	74512	-	yes	1		TSS_47324_-	47324	-	yes	1
TSS_288066_+	288066	+	no	3		TSS_74524_+	74524	+	yes	1		TSS_47329_-	47329	-	yes	1
TSS_288069_+	288069	+	no	3		TSS_74524_-	74524	-	no	1		TSS_47343_+	47343	+	yes	1
TSS_288115_-	288115	-	no	3		TSS_74525_+	74525	+	yes	1		TSS_47347_+	47347	+	yes	1
TSS_288208_+	288208	+	no	3		TSS_74583_+	74583	+	no	1		TSS_47355_+	47355	+	no	1
TSS_288209_+	288209	+	no	3		TSS_74648_-	74648	-	no	1		TSS_47403_+	47403	+	no	1
TSS_288643_+	288643	+	no	1		TSS_74697_-	74697	-	yes	1		TSS_47485_-	47485	-	no	2
TSS_288867_-	288867	-	yes	2		TSS_74709_+	74709	+	yes	1		TSS_47534_-	47534	-	no	1
TSS_288868_-	288868	-	yes	2		TSS_74710_+	74710	+	yes	1		TSS_47551_-	47551	-	no	1
TSS_288884_+	288884	+	yes	2		TSS_74742_-	74742	-	no	1		TSS_47731_+	47731	+	no	1
TSS_288887_+	288887	+	yes	2		TSS_74743_-	74743	-	no	1		TSS_47772_+	47772	+	no	1
TSS_288993_+	288993	+	no	2		TSS_74767_-	74767	-	no	1		TSS_47884_+	47884	+	no	1
TSS_288994_+	288994	+	no	2		TSS_74772_+	74772	+	no	1		TSS_47886_+	47886	+	no	1
TSS_288995_+	288995	+	no	2		TSS_74812_+	74812	+	no	1		TSS_48115_-	48115	-	no	1
TSS_288996_+	288996	+	no	2		TSS_74868_+	74868	+	no	1		TSS_48187_-	48187	-	no	1
TSS_289134_-	289134	-	no	2		TSS_75185_-	75185	-	no	2		TSS_48198_-	48198	-	no	1
TSS_289170_+	289170	+	no	2		TSS_75221_-	75221	-	no	2		TSS_48227_-	48227	-	yes	1
TSS_289854_+	289854	+	no	2		TSS_75302_+	75302	+	no	2		TSS_48250_+	48250	+	yes	1
TSS_290137_+	290137	+	no	2		TSS_75400_+	75400	+	no	2		TSS_48703_-	48703	-	no	1
TSS_290349_+	290349	+	no	2		TSS_75589_-	75589	-	no	1		TSS_48705_-	48705	-	no	1
TSS_290415_+	290415	+	no	2		TSS_75635_-	75635	-	yes	1		TSS_48963_+	48963	+	no	1
TSS_290416_+	290416	+	no	2		TSS_75636_-	75636	-	yes	1		TSS_48966_+	48966	+	no	1
TSS_290417_+	290417	+	no	2		TSS_75648_+	75648	+	yes	1		TSS_49052_-	49052	-	yes	1
TSS_290915_+	290915	+	no	2		TSS_75654_+	75654	+	yes	1		TSS_49059_+	49059	+	yes	1
TSS_291153_+	291153	+	no	2		TSS_75655_+	75655	+	yes	1		TSS_49178_+	49178	+	no	1
TSS_291225_+	291225	+	no	2		TSS_75667_-	75667	-	no	1		TSS_49203_-	49203	-	no	1
TSS_291284_+	291284	+	no	2		TSS_75699_-	75699	-	no	1		TSS_49270_-	49270	-	yes	1
TSS_291298_+	291298	+	no	2		TSS_75700_-	75700	-	no	1		TSS_49285_+	49285	+	yes	1
TSS_291626_+	291626	+	no	2		TSS_75884_+	75884	+	no	2		TSS_49286_-	49286	-	yes	1
TSS_291628_+	291628	+	no	2		TSS_75885_+	75885	+	no	2		TSS_49287_+	49287	+	yes	1
TSS_292105_+	292105	+	no	2		TSS_75958_-	75958	-	no	2		TSS_49287_-	49287	-	yes	1
TSS_292154_+	292154	+	no	2		TSS_75972_-	75972	-	no	2		TSS_49305_+	49305	+	yes	1
TSS_292296_+	292296	+	no	2		TSS_75993_-	75993	-	yes	2		TSS_49335_-	49335	-	yes	1
TSS_292582_+	292582	+	no	2		TSS_76004_-	76004	-	yes	2		TSS_49350_+	49350	+	yes	1
TSS_292812_+	292812	+	no	2		TSS_76005_-	76005	-	yes	2		TSS_49351_+	49351	+	yes	1
TSS_293012_+	293012	+	no	2		TSS_76006_-	76006	-	yes	2		TSS_49534_-	49534	-	no	1
TSS_293684_+	293684	+	no	2		TSS_76010_+	76010	+	yes	2		TSS_49657_+	49657	+	no	1
TSS_293940_+	293940	+	no	2		TSS_76012_+	76012	+	yes	2		TSS_49668_-	49668	-	no	1
TSS_293975_+	293975	+	no	2		TSS_76014_-	76014	-	yes	2		TSS_49844_-	49844	-	no	1
TSS_293978_+	293978	+	no	2		TSS_76021_-	76021	-	yes	2		TSS_49878_+	49878	+	no	1
TSS_293980_+	293980	+	no	2		TSS_76023_+	76023	+	yes	2		TSS_49946_-	49946	-	yes	1
TSS_293981_+	293981	+	no	2		TSS_76024_+	76024	+	yes	2		TSS_49964_+	49964	+	yes	1
TSS_293983_+	293983	+	no	2		TSS_76035_-	76035	-	yes	2		TSS_49972_+	49972	+	no	1
TSS_293985_+	293985	+	no	2		TSS_76037_+	76037	+	yes	2		TSS_49996_-	49996	-	no	1
TSS_293998_+	293998	+	no	2		TSS_76037_-	76037	-	yes	2		TSS_50081_-	50081	-	no	1
TSS_294006_+	294006	+	no	2		TSS_76045_+	76045	+	yes	2		TSS_50083_-	50083	-	no	1
TSS_294008_+	294008	+	no	2		TSS_76047_+	76047	+	yes	2		TSS_50114_+	50114	+	no	1
TSS_294025_+	294025	+	no	2		TSS_76053_+	76053	+	yes	2		TSS_50124_+	50124	+	no	1
TSS_294032_+	294032	+	no	2		TSS_76056_+	76056	+	yes	2		TSS_50125_+	50125	+	no	1
TSS_294034_+	294034	+	no	2		TSS_76060_+	76060	+	yes	2		TSS_50153_-	50153	-	no	1
TSS_294215_+	294215	+	no	2		TSS_76061_+	76061	+	yes	2		TSS_50187_-	50187	-	no	1
TSS_294481_+	294481	+	no	2		TSS_76062_+	76062	+	yes	2		TSS_50280_+	50280	+	no	1
TSS_294712_+	294712	+	no	2		TSS_76063_+	76063	+	no	2		TSS_50284_-	50284	-	no	1
TSS_294790_+	294790	+	no	2		TSS_76064_+	76064	+	no	2		TSS_50373_+	50373	+	no	1
TSS_295025_+	295025	+	no	2		TSS_76065_+	76065	+	no	2		TSS_50439_-	50439	-	no	1
TSS_296061_-	296061	-	no	1		TSS_76066_+	76066	+	no	2		TSS_50485_+	50485	+	no	1
TSS_296122_+	296122	+	no	1		TSS_76067_+	76067	+	no	2		TSS_50588_+	50588	+	no	1
TSS_296842_-	296842	-	no	3		TSS_76068_+	76068	+	no	2		TSS_50607_-	50607	-	no	1
TSS_297628_+	297628	+	no	1		TSS_76107_+	76107	+	no	2		TSS_50709_+	50709	+	no	1
TSS_297785_+	297785	+	no	1		TSS_76141_+	76141	+	no	2		TSS_50711_-	50711	-	no	1
TSS_298151_+	298151	+	no	2		TSS_76143_+	76143	+	no	2		TSS_50761_-	50761	-	no	1
TSS_298152_+	298152	+	no	2		TSS_76188_-	76188	-	no	2		TSS_50762_-	50762	-	no	1
TSS_299743_-	299743	-	no	1		TSS_76438_+	76438	+	no	1		TSS_50779_-	50779	-	yes	1
TSS_299816_-	299816	-	no	1		TSS_76439_+	76439	+	no	1		TSS_50798_+	50798	+	yes	1
TSS_299944_+	299944	+	no	1		TSS_76472_+	76472	+	no	1		TSS_50856_+	50856	+	no	1
TSS_299965_-	299965	-	no	1		TSS_76523_+	76523	+	no	1		TSS_50862_+	50862	+	no	1
TSS_300213_-	300213	-	no	1		TSS_76670_-	76670	-	no	1		TSS_50894_-	50894	-	no	1
TSS_300348_-	300348	-	no	1		TSS_76672_-	76672	-	no	1		TSS_51173_+	51173	+	no	1
TSS_301305_-	301305	-	no	2		TSS_76678_-	76678	-	no	1		TSS_51234_+	51234	+	no	1
TSS_301306_-	301306	-	no	2		TSS_76703_-	76703	-	yes	1		TSS_51401_+	51401	+	no	1
TSS_301307_-	301307	-	no	2		TSS_76704_-	76704	-	yes	1		TSS_51473_+	51473	+	no	1
TSS_301308_-	301308	-	no	2		TSS_76705_-	76705	-	yes	1		TSS_51479_-	51479	-	no	1
TSS_301527_-	301527	-	yes	1		TSS_76706_-	76706	-	yes	1		TSS_51647_-	51647	-	yes	1
TSS_301552_+	301552	+	yes	1		TSS_76707_-	76707	-	yes	1		TSS_51666_-	51666	-	no	1
TSS_301555_+	301555	+	no	1		TSS_76710_+	76710	+	yes	1		TSS_51667_-	51667	-	no	1
TSS_301587_+	301587	+	no	1		TSS_76721_+	76721	+	yes	1		TSS_51669_+	51669	+	yes	1
TSS_301943_+	301943	+	no	1		TSS_76722_+	76722	+	yes	1		TSS_52140_-	52140	-	no	1
TSS_302110_+	302110	+	no	3		TSS_76758_-	76758	-	no	1		TSS_52179_+	52179	+	no	1
TSS_302111_+	302111	+	no	3		TSS_76766_-	76766	-	no	1		TSS_52181_+	52181	+	no	1
TSS_302274_-	302274	-	no	1		TSS_76769_-	76769	-	no	1		TSS_52183_+	52183	+	no	1
TSS_302284_-	302284	-	no	1		TSS_76838_-	76838	-	no	1		TSS_52218_-	52218	-	yes	1
TSS_302599_+	302599	+	no	1		TSS_77009_+	77009	+	no	1		TSS_52240_+	52240	+	yes	1
TSS_302649_-	302649	-	no	1		TSS_77010_+	77010	+	no	1		TSS_52267_+	52267	+	no	1
TSS_302650_-	302650	-	no	1		TSS_77167_+	77167	+	no	1		TSS_52294_+	52294	+	no	1
TSS_302651_-	302651	-	no	1		TSS_77168_+	77168	+	no	1		TSS_52302_-	52302	-	yes	1
TSS_303125_-	303125	-	no	1		TSS_77177_+	77177	+	no	1		TSS_52305_-	52305	-	yes	1
TSS_303264_+	303264	+	no	1		TSS_77237_-	77237	-	no	4		TSS_52316_+	52316	+	yes	1
TSS_303348_+	303348	+	no	3		TSS_77239_-	77239	-	no	4		TSS_52337_+	52337	+	no	2
TSS_303349_+	303349	+	no	3		TSS_77242_-	77242	-	yes	4		TSS_52471_+	52471	+	no	1
TSS_303363_-	303363	-	no	3		TSS_77246_-	77246	-	yes	4		TSS_52473_+	52473	+	no	1
TSS_303364_-	303364	-	no	3		TSS_77248_-	77248	-	yes	4		TSS_52674_+	52674	+	no	1
TSS_303365_-	303365	-	no	3		TSS_77267_+	77267	+	yes	4		TSS_52815_-	52815	-	no	1
TSS_303366_-	303366	-	no	3		TSS_77271_+	77271	+	yes	4		TSS_52816_-	52816	-	no	1
TSS_303367_-	303367	-	no	3		TSS_77320_-	77320	-	no	4		TSS_53027_-	53027	-	no	1
TSS_303648_-	303648	-	no	1		TSS_77427_+	77427	+	no	4		TSS_53029_-	53029	-	no	1
TSS_303848_-	303848	-	no	1		TSS_77427_-	77427	-	yes	4		TSS_53039_-	53039	-	yes	1
TSS_305401_-	305401	-	no	1		TSS_77430_+	77430	+	no	4		TSS_53057_+	53057	+	yes	1
TSS_308593_-	308593	-	no	1		TSS_77450_+	77450	+	yes	4		TSS_53063_+	53063	+	yes	1
TSS_308735_+	308735	+	no	1		TSS_77639_-	77639	-	yes	4		TSS_53160_-	53160	-	no	1
TSS_309147_+	309147	+	no	1		TSS_77657_+	77657	+	yes	4		TSS_53253_-	53253	-	no	1
TSS_310809_-	310809	-	no	1		TSS_77697_-	77697	-	no	4		TSS_53255_+	53255	+	no	1
TSS_310810_-	310810	-	no	1		TSS_77731_-	77731	-	no	4		TSS_53660_+	53660	+	no	1
TSS_311029_-	311029	-	no	3		TSS_77889_-	77889	-	no	4		TSS_53722_+	53722	+	no	1
TSS_313702_-	313702	-	no	1		TSS_77973_+	77973	+	no	4		TSS_53770_-	53770	-	no	1
TSS_314828_-	314828	-	no	1		TSS_78002_+	78002	+	no	4		TSS_53855_-	53855	-	yes	1
TSS_317154_-	317154	-	no	1		TSS_78004_+	78004	+	no	4		TSS_53872_+	53872	+	yes	2
TSS_317915_+	317915	+	no	1		TSS_78012_-	78012	-	no	4		TSS_53873_+	53873	+	yes	2
TSS_319737_-	319737	-	no	1		TSS_78102_-	78102	-	no	1		TSS_53874_+	53874	+	yes	2
TSS_319932_+	319932	+	no	1		TSS_78104_-	78104	-	no	1		TSS_53884_+	53884	+	no	2
TSS_321387_-	321387	-	no	1		TSS_78105_-	78105	-	no	1		TSS_53895_+	53895	+	no	2
TSS_321389_-	321389	-	no	1		TSS_78106_-	78106	-	no	1		TSS_53905_+	53905	+	no	2
TSS_324023_+	324023	+	no	1		TSS_78139_-	78139	-	no	1		TSS_54568_-	54568	-	no	1
TSS_328846_+	328846	+	no	1		TSS_78140_-	78140	-	no	1		TSS_54580_-	54580	-	no	1
TSS_328925_+	328925	+	no	2		TSS_78146_-	78146	-	no	1		TSS_54581_-	54581	-	no	1
TSS_329205_+	329205	+	no	1		TSS_78206_-	78206	-	no	1		TSS_54683_+	54683	+	no	1
TSS_330520_+	330520	+	no	1		TSS_78207_-	78207	-	no	1		TSS_54684_+	54684	+	no	1
TSS_331709_+	331709	+	no	1		TSS_78287_-	78287	-	no	1		TSS_54723_-	54723	-	no	1
TSS_331736_+	331736	+	no	1		TSS_78424_-	78424	-	no	3		TSS_54744_-	54744	-	no	1
TSS_332063_-	332063	-	no	1		TSS_78483_-	78483	-	no	3		TSS_54745_-	54745	-	no	1
TSS_332215_-	332215	-	no	1		TSS_78497_-	78497	-	no	3		TSS_54746_-	54746	-	no	1
TSS_332359_-	332359	-	no	1		TSS_78588_+	78588	+	no	3		TSS_54849_-	54849	-	no	1
TSS_332829_-	332829	-	no	1		TSS_79116_+	79116	+	no	3		TSS_54887_+	54887	+	no	1
TSS_332830_-	332830	-	no	1		TSS_79597_-	79597	-	no	2		TSS_54890_+	54890	+	no	1
TSS_334611_-	334611	-	no	1		TSS_79598_-	79598	-	no	2		TSS_54987_-	54987	-	yes	1
TSS_334614_-	334614	-	no	1		TSS_79599_-	79599	-	no	2		TSS_54988_-	54988	-	yes	1
TSS_335662_+	335662	+	no	1		TSS_79600_-	79600	-	no	2		TSS_54989_-	54989	-	yes	1
TSS_335663_+	335663	+	no	1		TSS_80009_+	80009	+	no	1		TSS_55011_+	55011	+	yes	1
TSS_335729_-	335729	-	no	1		TSS_80084_-	80084	-	no	1		TSS_55031_-	55031	-	no	1
TSS_335730_-	335730	-	no	1		TSS_80406_+	80406	+	no	2		TSS_55032_-	55032	-	no	1
TSS_335731_-	335731	-	no	1		TSS_80423_-	80423	-	no	2		TSS_55135_-	55135	-	yes	1
TSS_336867_+	336867	+	no	2		TSS_80544_-	80544	-	no	2		TSS_55136_-	55136	-	yes	1
TSS_336868_+	336868	+	no	2		TSS_80674_-	80674	-	no	1		TSS_55151_+	55151	+	yes	1
TSS_337000_+	337000	+	no	2		TSS_80678_+	80678	+	no	1		TSS_55154_+	55154	+	yes	1
TSS_337001_+	337001	+	no	2		TSS_81539_-	81539	-	yes	1		TSS_55156_-	55156	-	yes	1
TSS_337112_+	337112	+	no	2		TSS_81556_+	81556	+	yes	1		TSS_55176_+	55176	+	yes	1
TSS_337113_+	337113	+	no	2		TSS_81557_+	81557	+	yes	1		TSS_55259_+	55259	+	no	1
TSS_337146_+	337146	+	no	2		TSS_81871_-	81871	-	no	1		TSS_55260_+	55260	+	no	1
TSS_337721_+	337721	+	no	1		TSS_81921_+	81921	+	no	1		TSS_55346_-	55346	-	yes	1
TSS_337995_+	337995	+	no	2		TSS_81944_-	81944	-	no	1		TSS_55361_+	55361	+	yes	1
TSS_339272_+	339272	+	no	2		TSS_82857_-	82857	-	no	1		TSS_55362_+	55362	+	yes	1
TSS_340150_-	340150	-	no	2		TSS_82910_+	82910	+	no	1		TSS_55363_+	55363	+	yes	1
TSS_340214_+	340214	+	no	2		TSS_82919_+	82919	+	no	1		TSS_55405_+	55405	+	no	1
TSS_342011_+	342011	+	no	1		TSS_82927_+	82927	+	no	1		TSS_55497_+	55497	+	no	1
TSS_342042_+	342042	+	no	1		TSS_83102_-	83102	-	no	1		TSS_55517_-	55517	-	no	1
TSS_342744_+	342744	+	no	1		TSS_83104_-	83104	-	no	1		TSS_55519_-	55519	-	no	1
TSS_343594_+	343594	+	no	1		TSS_83155_-	83155	-	no	1		TSS_55546_+	55546	+	no	1
TSS_343596_+	343596	+	no	1		TSS_83441_+	83441	+	no	1		TSS_55558_-	55558	-	yes	1
TSS_344222_+	344222	+	no	1		TSS_83706_-	83706	-	yes	1		TSS_55561_-	55561	-	yes	1
TSS_344731_-	344731	-	no	1		TSS_83707_-	83707	-	yes	1		TSS_55575_+	55575	+	yes	1
TSS_344733_-	344733	-	no	1		TSS_83723_+	83723	+	yes	1		TSS_55576_+	55576	+	yes	1
TSS_344778_+	344778	+	no	1		TSS_83725_-	83725	-	no	1		TSS_55584_+	55584	+	yes	1
TSS_347059_+	347059	+	no	1		TSS_83771_+	83771	+	no	1		TSS_55806_-	55806	-	no	1
TSS_347087_-	347087	-	no	1		TSS_83796_+	83796	+	no	1		TSS_55907_-	55907	-	no	1
TSS_347373_-	347373	-	no	2		TSS_83802_+	83802	+	no	1		TSS_55975_+	55975	+	no	1
TSS_347905_+	347905	+	no	2		TSS_83803_+	83803	+	no	1		TSS_56012_+	56012	+	no	1
TSS_348004_+	348004	+	no	2		TSS_83804_+	83804	+	no	1		TSS_56084_-	56084	-	no	1
TSS_349421_-	349421	-	no	1		TSS_83805_+	83805	+	no	1		TSS_56244_+	56244	+	no	1
TSS_349478_-	349478	-	no	1		TSS_83857_+	83857	+	no	1		TSS_56334_+	56334	+	no	1
TSS_349691_-	349691	-	no	1		TSS_83861_-	83861	-	yes	1		TSS_56424_-	56424	-	yes	1
TSS_350123_-	350123	-	no	2		TSS_83879_+	83879	+	yes	1		TSS_56425_-	56425	-	yes	1
TSS_350124_-	350124	-	no	2		TSS_83884_+	83884	+	yes	1		TSS_56428_+	56428	+	no	1
TSS_350159_+	350159	+	no	2		TSS_83941_-	83941	-	no	1		TSS_56443_+	56443	+	yes	1
TSS_350260_+	350260	+	no	2		TSS_84252_-	84252	-	no	2		TSS_56684_+	56684	+	no	1
TSS_350695_+	350695	+	no	1		TSS_84330_-	84330	-	yes	2		TSS_56703_+	56703	+	no	1
TSS_350698_+	350698	+	no	1		TSS_84331_-	84331	-	yes	2		TSS_56712_+	56712	+	no	1
TSS_351107_+	351107	+	no	2		TSS_84341_+	84341	+	yes	2		TSS_56900_-	56900	-	no	1
TSS_351531_-	351531	-	no	1		TSS_84342_+	84342	+	yes	2		TSS_56901_-	56901	-	no	1
TSS_351992_-	351992	-	no	2		TSS_84405_-	84405	-	yes	2		TSS_56972_+	56972	+	no	1
TSS_353196_-	353196	-	no	1		TSS_84427_+	84427	+	yes	1		TSS_57013_+	57013	+	no	1
TSS_353298_-	353298	-	no	1		TSS_84428_+	84428	+	yes	1		TSS_57022_+	57022	+	no	1
TSS_353440_-	353440	-	no	1		TSS_84434_+	84434	+	no	1		TSS_57027_+	57027	+	no	1
TSS_354508_-	354508	-	no	1		TSS_84435_+	84435	+	no	1		TSS_57091_+	57091	+	no	1
TSS_354563_-	354563	-	no	3		TSS_84436_+	84436	+	no	1		TSS_57357_+	57357	+	no	1
TSS_354727_+	354727	+	no	3		TSS_84437_+	84437	+	no	1		TSS_57573_-	57573	-	no	1
TSS_354728_+	354728	+	no	3		TSS_84442_+	84442	+	no	1		TSS_57799_+	57799	+	no	1
TSS_354734_+	354734	+	no	3		TSS_84457_+	84457	+	no	1		TSS_57852_+	57852	+	no	1
TSS_354735_+	354735	+	no	3		TSS_84484_-	84484	-	no	1		TSS_57980_-	57980	-	no	1
TSS_355033_+	355033	+	no	1		TSS_84486_-	84486	-	no	1		TSS_58102_-	58102	-	yes	1
TSS_355309_+	355309	+	no	1		TSS_84487_-	84487	-	no	1		TSS_58103_-	58103	-	yes	1
TSS_355342_+	355342	+	no	2		TSS_84489_-	84489	-	no	1		TSS_58104_-	58104	-	yes	1
TSS_355507_+	355507	+	no	2		TSS_84490_-	84490	-	no	1		TSS_58123_+	58123	+	yes	1
TSS_356322_+	356322	+	no	1		TSS_84491_-	84491	-	no	1		TSS_58182_+	58182	+	no	1
TSS_356468_+	356468	+	no	1		TSS_84492_-	84492	-	no	1		TSS_58227_+	58227	+	no	1
TSS_356637_-	356637	-	no	1		TSS_84499_-	84499	-	yes	1		TSS_58229_+	58229	+	no	1
TSS_357260_+	357260	+	no	3		TSS_84509_-	84509	-	yes	1		TSS_58259_+	58259	+	no	1
TSS_357262_+	357262	+	no	3		TSS_84521_+	84521	+	yes	1		TSS_58407_-	58407	-	no	1
TSS_357566_+	357566	+	no	1		TSS_84560_+	84560	+	no	1		TSS_58416_-	58416	-	no	1
TSS_358401_+	358401	+	no	2		TSS_84565_+	84565	+	no	1		TSS_58720_-	58720	-	no	1
TSS_358831_+	358831	+	no	2		TSS_84570_+	84570	+	no	1		TSS_58734_-	58734	-	no	1
TSS_360544_-	360544	-	no	1		TSS_84601_+	84601	+	no	1		TSS_58826_+	58826	+	no	1
TSS_361530_+	361530	+	no	1		TSS_84602_+	84602	+	no	1		TSS_58828_+	58828	+	no	1
TSS_361602_-	361602	-	no	1		TSS_84616_-	84616	-	no	1		TSS_58908_+	58908	+	no	1
TSS_361984_-	361984	-	no	3		TSS_84648_-	84648	-	yes	1		TSS_59134_-	59134	-	yes	1
TSS_361985_-	361985	-	no	3		TSS_84649_-	84649	-	yes	1		TSS_59154_+	59154	+	yes	1
TSS_361986_-	361986	-	no	3		TSS_84664_+	84664	+	yes	1		TSS_59488_+	59488	+	no	1
TSS_361987_-	361987	-	no	3		TSS_84665_+	84665	+	yes	1		TSS_59745_+	59745	+	no	1
TSS_361988_-	361988	-	no	3		TSS_84666_+	84666	+	yes	1		TSS_59947_-	59947	-	yes	1
TSS_362099_+	362099	+	no	3		TSS_84688_+	84688	+	no	1		TSS_59964_-	59964	-	yes	1
TSS_362100_+	362100	+	no	3		TSS_84764_+	84764	+	no	1		TSS_59969_+	59969	+	yes	1
TSS_362676_+	362676	+	no	2		TSS_84793_+	84793	+	no	1		TSS_59970_+	59970	+	yes	1
TSS_362677_+	362677	+	no	2		TSS_84794_+	84794	+	no	1		TSS_59975_+	59975	+	yes	1
TSS_362678_+	362678	+	no	2		TSS_84795_+	84795	+	no	1		TSS_60009_-	60009	-	yes	1
TSS_362679_+	362679	+	no	2		TSS_84816_+	84816	+	no	1		TSS_60023_+	60023	+	yes	1
TSS_362971_+	362971	+	no	1		TSS_84866_+	84866	+	no	1		TSS_60134_-	60134	-	yes	1
TSS_363413_-	363413	-	no	1		TSS_84940_-	84940	-	no	1		TSS_60149_+	60149	+	yes	1
TSS_363484_-	363484	-	no	1		TSS_84941_-	84941	-	no	1		TSS_60151_+	60151	+	yes	1
TSS_363867_+	363867	+	no	1		TSS_84979_+	84979	+	no	1		TSS_60152_+	60152	+	yes	1
TSS_363930_-	363930	-	no	1		TSS_84981_+	84981	+	no	1		TSS_60154_+	60154	+	yes	1
TSS_363958_+	363958	+	no	2		TSS_85023_+	85023	+	no	1		TSS_60155_+	60155	+	yes	1
TSS_363987_+	363987	+	no	2		TSS_85035_-	85035	-	no	1		TSS_60156_+	60156	+	yes	1
TSS_363988_+	363988	+	no	2		TSS_85036_-	85036	-	no	1		TSS_60341_+	60341	+	no	1
TSS_363989_+	363989	+	no	2		TSS_85037_-	85037	-	no	1		TSS_60352_+	60352	+	no	1
TSS_363990_+	363990	+	no	2		TSS_85038_-	85038	-	no	1		TSS_60792_+	60792	+	no	1
TSS_364010_-	364010	-	no	1		TSS_85201_-	85201	-	no	1		TSS_60821_-	60821	-	no	1
TSS_364493_-	364493	-	no	1		TSS_85276_+	85276	+	no	1		TSS_60895_-	60895	-	no	1
TSS_364650_-	364650	-	no	1		TSS_85385_+	85385	+	no	2		TSS_61014_+	61014	+	no	1
TSS_365010_+	365010	+	no	1		TSS_85647_+	85647	+	no	2		TSS_61104_+	61104	+	no	1
TSS_365022_+	365022	+	no	1		TSS_85686_+	85686	+	no	2		TSS_61268_-	61268	-	no	1
TSS_365385_+	365385	+	no	1		TSS_85730_-	85730	-	no	1		TSS_61879_+	61879	+	no	1
TSS_365549_+	365549	+	no	3		TSS_85731_-	85731	-	no	1		TSS_62188_-	62188	-	no	1
TSS_365646_+	365646	+	no	3		TSS_86194_-	86194	-	no	1		TSS_62354_-	62354	-	no	1
TSS_365756_+	365756	+	no	3		TSS_86332_-	86332	-	no	2		TSS_62426_+	62426	+	no	1
TSS_365757_+	365757	+	no	3		TSS_86519_-	86519	-	no	1		TSS_62428_+	62428	+	no	1
TSS_365759_+	365759	+	no	3		TSS_86715_+	86715	+	no	1		TSS_62638_+	62638	+	no	1
TSS_365799_+	365799	+	no	1		TSS_86955_-	86955	-	no	1		TSS_62809_-	62809	-	no	1
TSS_366170_-	366170	-	no	1		TSS_87056_-	87056	-	yes	1		TSS_62856_-	62856	-	no	1
TSS_368438_-	368438	-	no	4		TSS_87057_-	87057	-	yes	1		TSS_63021_+	63021	+	no	1
TSS_368608_+	368608	+	no	4		TSS_87058_-	87058	-	yes	1		TSS_63052_+	63052	+	no	1
TSS_368673_-	368673	-	no	4		TSS_87076_+	87076	+	yes	1		TSS_63119_+	63119	+	no	1
TSS_368675_-	368675	-	no	1		TSS_87182_+	87182	+	no	2		TSS_63273_+	63273	+	no	1
TSS_369316_-	369316	-	no	1		TSS_87329_-	87329	-	no	1		TSS_63298_-	63298	-	yes	1
TSS_370045_+	370045	+	no	3		TSS_87460_-	87460	-	no	1		TSS_63317_+	63317	+	yes	1
TSS_370205_+	370205	+	no	3		TSS_87461_-	87461	-	no	1		TSS_63348_-	63348	-	no	1
TSS_370206_+	370206	+	no	3		TSS_87635_+	87635	+	no	1		TSS_63373_-	63373	-	no	1
TSS_370208_+	370208	+	no	3		TSS_87966_-	87966	-	yes	1		TSS_63451_+	63451	+	no	1
TSS_372983_-	372983	-	no	1		TSS_87967_-	87967	-	yes	1		TSS_63453_+	63453	+	no	1
TSS_374081_-	374081	-	no	1		TSS_87985_+	87985	+	yes	1		TSS_63640_-	63640	-	no	1
TSS_374909_+	374909	+	no	1		TSS_87998_-	87998	-	no	1		TSS_63733_-	63733	-	yes	1
TSS_374955_-	374955	-	no	1		TSS_88226_-	88226	-	no	2		TSS_63735_-	63735	-	yes	1
TSS_375274_+	375274	+	no	1		TSS_88228_-	88228	-	no	2		TSS_63758_+	63758	+	yes	1
TSS_375384_-	375384	-	no	1		TSS_88258_-	88258	-	yes	2		TSS_63784_-	63784	-	yes	1
TSS_375982_+	375982	+	no	1		TSS_88270_+	88270	+	yes	2		TSS_63791_-	63791	-	yes	1
TSS_376115_+	376115	+	no	2		TSS_88277_-	88277	-	yes	2		TSS_63793_-	63793	-	yes	1
TSS_376284_-	376284	-	no	1		TSS_88278_-	88278	-	yes	2		TSS_63809_+	63809	+	yes	1
TSS_376286_-	376286	-	no	1		TSS_88296_+	88296	+	yes	1		TSS_63811_+	63811	+	yes	1
TSS_376552_+	376552	+	no	1		TSS_88297_+	88297	+	yes	1		TSS_63916_-	63916	-	no	1
TSS_377281_-	377281	-	no	1		TSS_88298_+	88298	+	yes	1		TSS_63918_+	63918	+	no	1
TSS_377462_-	377462	-	no	3		TSS_88405_-	88405	-	no	1		TSS_63945_+	63945	+	no	1
TSS_378674_+	378674	+	no	1		TSS_88758_+	88758	+	no	1		TSS_64006_+	64006	+	no	1
TSS_379064_+	379064	+	no	1		TSS_88759_+	88759	+	no	1		TSS_64509_+	64509	+	no	1
TSS_379329_+	379329	+	no	1		TSS_88770_+	88770	+	no	1		TSS_64510_+	64510	+	no	1
TSS_379734_-	379734	-	no	1		TSS_88805_+	88805	+	no	1		TSS_64963_-	64963	-	no	1
TSS_380803_-	380803	-	no	1		TSS_88835_+	88835	+	no	1		TSS_65101_+	65101	+	no	1
TSS_381138_-	381138	-	yes	1		TSS_88836_+	88836	+	no	1		TSS_65308_-	65308	-	no	1
TSS_381155_+	381155	+	yes	1		TSS_88837_+	88837	+	no	1		TSS_65423_+	65423	+	no	1
TSS_381314_+	381314	+	no	1		TSS_88905_-	88905	-	yes	2		TSS_65482_+	65482	+	no	1
TSS_382410_-	382410	-	no	1		TSS_88916_+	88916	+	yes	2		TSS_65483_+	65483	+	no	1
TSS_385054_+	385054	+	no	3		TSS_89125_+	89125	+	no	1		TSS_65603_-	65603	-	yes	1
TSS_385055_+	385055	+	no	3		TSS_89218_+	89218	+	no	1		TSS_65611_+	65611	+	yes	1
TSS_386135_+	386135	+	no	1		TSS_89219_+	89219	+	no	1		TSS_65622_+	65622	+	yes	2
TSS_386198_+	386198	+	no	1		TSS_89270_+	89270	+	no	1		TSS_65701_+	65701	+	no	2
TSS_387604_+	387604	+	no	1		TSS_89272_+	89272	+	no	1		TSS_65814_+	65814	+	no	2
TSS_387872_+	387872	+	no	1		TSS_89322_-	89322	-	no	1		TSS_65962_-	65962	-	no	2
TSS_387875_+	387875	+	no	1		TSS_89532_-	89532	-	no	1		TSS_65963_-	65963	-	no	2
TSS_388005_-	388005	-	no	1		TSS_89533_-	89533	-	no	1		TSS_65965_-	65965	-	no	2
TSS_388229_+	388229	+	no	2		TSS_89581_+	89581	+	no	1		TSS_65966_-	65966	-	no	2
TSS_388316_+	388316	+	no	1		TSS_89589_-	89589	-	no	1		TSS_65967_-	65967	-	no	2
TSS_391338_-	391338	-	no	1		TSS_89621_-	89621	-	no	1		TSS_66018_-	66018	-	no	1
TSS_391455_+	391455	+	no	2		TSS_89654_-	89654	-	yes	1		TSS_66044_-	66044	-	no	1
TSS_392040_+	392040	+	no	1		TSS_89661_-	89661	-	yes	1		TSS_66067_-	66067	-	no	1
TSS_393440_+	393440	+	no	1		TSS_89672_+	89672	+	yes	1		TSS_66182_+	66182	+	no	1
TSS_393458_+	393458	+	no	1		TSS_89673_+	89673	+	yes	1		TSS_66235_+	66235	+	no	1
TSS_394111_+	394111	+	no	1		TSS_89692_+	89692	+	no	1		TSS_66606_+	66606	+	no	2
TSS_395518_-	395518	-	no	1		TSS_89699_+	89699	+	no	1		TSS_66608_+	66608	+	no	2
TSS_395566_+	395566	+	no	1		TSS_89701_+	89701	+	no	1		TSS_66610_+	66610	+	no	2
TSS_395920_-	395920	-	no	1		TSS_89767_-	89767	-	yes	1		TSS_66923_-	66923	-	yes	1
TSS_396746_-	396746	-	no	1		TSS_89768_-	89768	-	yes	1		TSS_66924_-	66924	-	yes	1
TSS_398091_+	398091	+	no	1		TSS_89776_-	89776	-	no	1		TSS_66931_-	66931	-	yes	1
TSS_399594_+	399594	+	no	1		TSS_89782_+	89782	+	yes	1		TSS_66941_+	66941	+	yes	1
TSS_400808_-	400808	-	no	1		TSS_89798_-	89798	-	no	1		TSS_67014_+	67014	+	no	1
TSS_400810_-	400810	-	no	1		TSS_89799_-	89799	-	no	1		TSS_67016_+	67016	+	no	1
TSS_400863_+	400863	+	no	2		TSS_89800_-	89800	-	no	1		TSS_67020_+	67020	+	no	1
TSS_401200_-	401200	-	no	2		TSS_89863_-	89863	-	yes	1		TSS_67128_+	67128	+	no	1
TSS_401477_+	401477	+	no	1		TSS_89867_+	89867	+	no	1		TSS_67140_+	67140	+	no	1
TSS_401877_+	401877	+	no	1		TSS_89869_+	89869	+	no	1		TSS_67201_+	67201	+	no	1
TSS_402141_-	402141	-	no	1		TSS_89880_+	89880	+	yes	4		TSS_67571_-	67571	-	no	1
TSS_402199_+	402199	+	no	1		TSS_89891_+	89891	+	no	4		TSS_67720_-	67720	-	no	1
TSS_402753_+	402753	+	no	2		TSS_90170_+	90170	+	no	2		TSS_67796_-	67796	-	no	1
TSS_403302_-	403302	-	no	1		TSS_90215_+	90215	+	no	2		TSS_67937_+	67937	+	no	2
TSS_403743_-	403743	-	no	1		TSS_90224_+	90224	+	no	2		TSS_68460_-	68460	-	no	1
TSS_404569_-	404569	-	no	1		TSS_90235_+	90235	+	no	2		TSS_68517_+	68517	+	no	1
TSS_404775_+	404775	+	no	1		TSS_90260_+	90260	+	no	2		TSS_68534_+	68534	+	no	1
TSS_404776_+	404776	+	no	2		TSS_90270_-	90270	-	no	2		TSS_68554_+	68554	+	no	1
TSS_404777_+	404777	+	no	2		TSS_90648_+	90648	+	no	2		TSS_68555_+	68555	+	no	1
TSS_404786_-	404786	-	no	1		TSS_90649_+	90649	+	no	2		TSS_68556_+	68556	+	no	1
TSS_405777_+	405777	+	no	1		TSS_90759_+	90759	+	no	2		TSS_68737_+	68737	+	no	1
TSS_406222_+	406222	+	no	1		TSS_90764_+	90764	+	no	2		TSS_68794_-	68794	-	yes	2
TSS_406507_+	406507	+	no	1		TSS_90768_+	90768	+	no	2		TSS_68796_-	68796	-	yes	2
TSS_406609_+	406609	+	no	1		TSS_90852_+	90852	+	no	2		TSS_68800_-	68800	-	yes	2
TSS_407911_+	407911	+	no	2		TSS_90878_-	90878	-	no	2		TSS_68801_-	68801	-	yes	2
TSS_408206_-	408206	-	no	2		TSS_90948_+	90948	+	no	2		TSS_68818_+	68818	+	yes	2
TSS_409697_+	409697	+	no	1		TSS_90958_+	90958	+	no	2		TSS_68917_+	68917	+	no	1
TSS_410584_-	410584	-	no	1		TSS_90960_+	90960	+	no	2		TSS_68961_+	68961	+	no	1
TSS_410939_-	410939	-	yes	2		TSS_90961_+	90961	+	no	2		TSS_68991_-	68991	-	no	1
TSS_410957_+	410957	+	yes	2		TSS_91055_+	91055	+	no	1		TSS_69017_-	69017	-	yes	1
TSS_410985_+	410985	+	no	2		TSS_91101_-	91101	-	no	1		TSS_69018_-	69018	-	yes	1
TSS_411113_-	411113	-	no	1		TSS_91269_-	91269	-	no	1		TSS_69026_+	69026	+	yes	1
TSS_411225_+	411225	+	no	1		TSS_91369_-	91369	-	no	1		TSS_69028_+	69028	+	yes	1
TSS_412272_+	412272	+	no	1		TSS_91499_-	91499	-	no	1		TSS_69083_-	69083	-	no	1
TSS_412945_-	412945	-	no	1		TSS_91573_-	91573	-	no	1		TSS_69244_-	69244	-	yes	1
TSS_413053_+	413053	+	no	1		TSS_91574_-	91574	-	no	1		TSS_69258_-	69258	-	yes	1
TSS_413591_-	413591	-	no	1		TSS_91575_-	91575	-	no	1		TSS_69268_+	69268	+	yes	1
TSS_413592_-	413592	-	no	1		TSS_91678_+	91678	+	no	1		TSS_69272_-	69272	-	yes	1
TSS_414101_+	414101	+	no	1		TSS_91679_+	91679	+	no	1		TSS_69289_+	69289	+	yes	1
TSS_414110_+	414110	+	no	1		TSS_91809_-	91809	-	no	1		TSS_69290_+	69290	+	yes	1
TSS_414872_-	414872	-	no	1		TSS_91988_-	91988	-	yes	1		TSS_69309_-	69309	-	yes	1
TSS_414946_-	414946	-	no	3		TSS_92010_+	92010	+	yes	1		TSS_69321_+	69321	+	yes	1
TSS_414947_-	414947	-	no	3		TSS_92012_+	92012	+	yes	1		TSS_69396_-	69396	-	no	1
TSS_414958_-	414958	-	no	3		TSS_92073_-	92073	-	no	1		TSS_69480_+	69480	+	no	1
TSS_414959_-	414959	-	no	3		TSS_92074_-	92074	-	no	1		TSS_69582_-	69582	-	no	1
TSS_414960_-	414960	-	no	3		TSS_92141_-	92141	-	no	2		TSS_69643_+	69643	+	no	1
TSS_414961_-	414961	-	no	3		TSS_92142_-	92142	-	no	2		TSS_69712_-	69712	-	no	1
TSS_415097_+	415097	+	no	3		TSS_92145_-	92145	-	no	2		TSS_69838_+	69838	+	no	1
TSS_415401_-	415401	-	no	1		TSS_92149_-	92149	-	no	2		TSS_69840_+	69840	+	no	1
TSS_415402_-	415402	-	no	1		TSS_92169_-	92169	-	no	2		TSS_69897_+	69897	+	no	1
TSS_415403_-	415403	-	no	1		TSS_92175_-	92175	-	no	2		TSS_69966_+	69966	+	no	1
TSS_416056_-	416056	-	no	1		TSS_92177_-	92177	-	no	2		TSS_70035_-	70035	-	no	1
TSS_417226_-	417226	-	no	3		TSS_92178_-	92178	-	no	2		TSS_70059_-	70059	-	yes	1
TSS_418440_-	418440	-	yes	2		TSS_92179_-	92179	-	no	2		TSS_70080_+	70080	+	yes	3
TSS_418460_-	418460	-	no	2		TSS_92180_-	92180	-	no	2		TSS_70080_-	70080	-	no	3
TSS_418463_-	418463	-	no	2		TSS_92235_-	92235	-	no	2		TSS_70081_-	70081	-	no	3
TSS_418464_+	418464	+	yes	2		TSS_92262_-	92262	-	no	1		TSS_70082_+	70082	+	yes	3
TSS_419651_-	419651	-	no	2		TSS_92328_-	92328	-	no	1		TSS_70118_+	70118	+	no	3
TSS_424164_-	424164	-	no	3		TSS_92343_-	92343	-	yes	1		TSS_70353_-	70353	-	no	1
TSS_424165_-	424165	-	no	3		TSS_92359_+	92359	+	yes	1		TSS_70355_-	70355	-	no	1
TSS_425749_+	425749	+	no	1		TSS_92368_+	92368	+	yes	1		TSS_70356_-	70356	-	no	1
TSS_425991_-	425991	-	no	1		TSS_92408_+	92408	+	no	1		TSS_70358_-	70358	-	no	1
TSS_427109_+	427109	+	no	1		TSS_92409_+	92409	+	no	1		TSS_70392_+	70392	+	no	1
TSS_427111_+	427111	+	no	1		TSS_92411_+	92411	+	no	1		TSS_70393_+	70393	+	no	1
TSS_427184_+	427184	+	no	1		TSS_92428_+	92428	+	no	1		TSS_70412_+	70412	+	no	1
TSS_428681_+	428681	+	no	1		TSS_92442_+	92442	+	no	1		TSS_70432_+	70432	+	no	1
TSS_428683_+	428683	+	no	1		TSS_92516_-	92516	-	no	2		TSS_70531_-	70531	-	no	1
TSS_428823_+	428823	+	no	1		TSS_92517_-	92517	-	no	2		TSS_70532_-	70532	-	no	1
TSS_429529_-	429529	-	no	3		TSS_92518_-	92518	-	no	2		TSS_70587_+	70587	+	no	1
TSS_429530_-	429530	-	no	3		TSS_92519_-	92519	-	no	2		TSS_70651_+	70651	+	no	3
TSS_429532_-	429532	-	no	3		TSS_92520_-	92520	-	no	2		TSS_70702_-	70702	-	yes	1
TSS_429665_+	429665	+	no	3		TSS_92521_-	92521	-	no	2		TSS_70715_+	70715	+	yes	1
TSS_429754_+	429754	+	no	3		TSS_92547_+	92547	+	no	2		TSS_70949_+	70949	+	no	1
TSS_429755_+	429755	+	no	3		TSS_92554_+	92554	+	no	2		TSS_70991_-	70991	-	no	1
TSS_430235_-	430235	-	no	1		TSS_92555_+	92555	+	no	2		TSS_71256_+	71256	+	no	1
TSS_430236_-	430236	-	no	1		TSS_92556_+	92556	+	no	2		TSS_71266_-	71266	-	no	1
TSS_430237_-	430237	-	no	1		TSS_92558_+	92558	+	no	2		TSS_71268_-	71268	-	no	1
TSS_430781_-	430781	-	no	1		TSS_92751_-	92751	-	no	1		TSS_71313_-	71313	-	no	1
TSS_430891_+	430891	+	no	1		TSS_92805_-	92805	-	no	1		TSS_71338_-	71338	-	no	1
TSS_430998_+	430998	+	no	1		TSS_92831_+	92831	+	no	1		TSS_71399_-	71399	-	no	1
TSS_432036_+	432036	+	no	1		TSS_93001_-	93001	-	yes	1		TSS_71400_-	71400	-	no	1
TSS_432569_-	432569	-	no	3		TSS_93023_+	93023	+	yes	1		TSS_71477_-	71477	-	no	1
TSS_432631_+	432631	+	no	3		TSS_93158_-	93158	-	no	2		TSS_71480_-	71480	-	no	1
TSS_432756_+	432756	+	no	3		TSS_93164_-	93164	-	yes	2		TSS_71620_-	71620	-	no	1
TSS_432757_+	432757	+	no	3		TSS_93165_-	93165	-	yes	2		TSS_71632_-	71632	-	no	1
TSS_432758_+	432758	+	no	3		TSS_93166_-	93166	-	yes	2		TSS_71747_-	71747	-	no	1
TSS_432759_+	432759	+	no	3		TSS_93167_-	93167	-	yes	2		TSS_71802_+	71802	+	no	1
TSS_432760_+	432760	+	no	3		TSS_93168_-	93168	-	yes	2		TSS_71804_+	71804	+	no	1
TSS_432761_+	432761	+	no	3		TSS_93185_+	93185	+	yes	2		TSS_71889_+	71889	+	no	1
TSS_432762_+	432762	+	no	3		TSS_93191_-	93191	-	yes	2		TSS_71891_+	71891	+	no	1
TSS_432859_+	432859	+	no	1		TSS_93192_-	93192	-	yes	2		TSS_72054_+	72054	+	no	1
TSS_432882_+	432882	+	no	1		TSS_93200_-	93200	-	yes	2		TSS_72164_-	72164	-	no	1
TSS_432935_+	432935	+	no	1		TSS_93201_-	93201	-	yes	2		TSS_72189_-	72189	-	yes	1
TSS_434115_-	434115	-	no	1		TSS_93202_-	93202	-	yes	2		TSS_72202_+	72202	+	yes	1
TSS_434151_-	434151	-	no	3		TSS_93209_+	93209	+	yes	2		TSS_72314_-	72314	-	no	1
TSS_434209_+	434209	+	no	1		TSS_93210_+	93210	+	yes	2		TSS_72631_+	72631	+	no	1
TSS_434300_-	434300	-	no	1		TSS_93343_+	93343	+	no	2		TSS_73323_-	73323	-	no	1
TSS_435054_+	435054	+	no	2		TSS_93346_+	93346	+	no	2		TSS_73676_+	73676	+	no	1
TSS_435319_+	435319	+	no	1		TSS_93348_+	93348	+	no	2		TSS_73707_+	73707	+	no	1
TSS_435463_+	435463	+	no	1		TSS_93419_+	93419	+	no	2		TSS_73708_+	73708	+	no	1
TSS_436361_+	436361	+	no	2		TSS_93442_-	93442	-	no	2		TSS_73943_+	73943	+	no	1
TSS_436396_+	436396	+	no	2		TSS_93443_-	93443	-	no	2		TSS_74683_-	74683	-	no	1
TSS_436415_+	436415	+	no	2		TSS_93502_-	93502	-	yes	1		TSS_74897_+	74897	+	no	1
TSS_436441_+	436441	+	no	2		TSS_93524_+	93524	+	yes	1		TSS_74974_-	74974	-	yes	1
TSS_436518_+	436518	+	no	2		TSS_93535_-	93535	-	no	1		TSS_74975_-	74975	-	yes	1
TSS_436523_+	436523	+	no	2		TSS_93537_-	93537	-	no	1		TSS_74984_+	74984	+	yes	1
TSS_436568_+	436568	+	no	2		TSS_93596_+	93596	+	no	1		TSS_74992_+	74992	+	yes	1
TSS_436569_+	436569	+	no	2		TSS_93601_-	93601	-	no	1		TSS_74995_+	74995	+	yes	1
TSS_436570_+	436570	+	no	2		TSS_93730_-	93730	-	no	1		TSS_75395_-	75395	-	no	1
TSS_437138_+	437138	+	no	2		TSS_93833_-	93833	-	no	2		TSS_75508_-	75508	-	no	1
TSS_438007_+	438007	+	no	1		TSS_93834_-	93834	-	no	2		TSS_75565_-	75565	-	yes	1
TSS_438406_-	438406	-	yes	1		TSS_93835_-	93835	-	no	2		TSS_75580_+	75580	+	yes	1
TSS_438424_+	438424	+	yes	1		TSS_93836_-	93836	-	no	2		TSS_75581_+	75581	+	yes	1
TSS_438473_+	438473	+	no	1								TSS_75749_-	75749	-	no	1
TSS_438903_-	438903	-	no	1								TSS_75812_+	75812	+	no	1
TSS_439492_-	439492	-	no	1								TSS_75813_+	75813	+	no	1
TSS_439583_-	439583	-	no	3								TSS_76057_+	76057	+	no	1
TSS_439584_-	439584	-	no	3								TSS_76088_+	76088	+	no	1
TSS_439588_+	439588	+	no	3								TSS_76155_+	76155	+	no	1
TSS_439660_-	439660	-	yes	3								TSS_76263_-	76263	-	no	1
TSS_439661_-	439661	-	yes	3								TSS_77190_+	77190	+	no	1
TSS_439667_+	439667	+	yes	3								TSS_77622_-	77622	-	no	1
TSS_439668_+	439668	+	yes	3								TSS_77680_+	77680	+	no	1
TSS_439669_+	439669	+	yes	3								TSS_77681_+	77681	+	no	1
TSS_439670_+	439670	+	yes	3								TSS_77682_+	77682	+	no	1
TSS_439672_+	439672	+	yes	3								TSS_77923_-	77923	-	no	1
TSS_439674_+	439674	+	yes	3								TSS_77924_-	77924	-	no	1
TSS_439677_+	439677	+	yes	3								TSS_78026_-	78026	-	no	1
TSS_439683_+	439683	+	yes	3								TSS_78040_-	78040	-	yes	1
TSS_440204_+	440204	+	no	2								TSS_78057_+	78057	+	yes	1
TSS_440205_+	440205	+	no	2								TSS_78058_+	78058	+	yes	1
TSS_440280_+	440280	+	no	2								TSS_78060_+	78060	+	yes	1
TSS_440289_+	440289	+	no	2								TSS_78394_-	78394	-	no	1
TSS_440341_+	440341	+	no	1								TSS_78395_-	78395	-	no	1
TSS_440342_+	440342	+	no	1								TSS_78501_+	78501	+	no	1
TSS_440344_+	440344	+	no	1								TSS_78508_+	78508	+	no	1
TSS_440789_+	440789	+	no	1								TSS_78509_+	78509	+	no	1
TSS_440814_-	440814	-	no	1								TSS_78513_+	78513	+	no	1
TSS_440880_+	440880	+	no	2								TSS_78514_+	78514	+	no	1
TSS_441080_-	441080	-	no	1								TSS_78515_+	78515	+	no	1
TSS_441081_-	441081	-	no	1								TSS_78529_+	78529	+	no	1
TSS_441127_-	441127	-	no	2								TSS_78545_+	78545	+	no	1
TSS_441176_+	441176	+	no	2								TSS_78585_+	78585	+	no	1
TSS_441177_+	441177	+	no	2								TSS_78587_+	78587	+	no	1
TSS_441180_-	441180	-	no	2								TSS_78667_-	78667	-	no	1
TSS_441199_-	441199	-	yes	2								TSS_78672_+	78672	+	no	1
TSS_441214_+	441214	+	yes	2								TSS_78757_+	78757	+	no	1
TSS_441267_+	441267	+	no	2								TSS_78759_+	78759	+	no	1
TSS_441341_+	441341	+	no	2								TSS_78838_+	78838	+	no	1
TSS_441617_-	441617	-	yes	1								TSS_79168_+	79168	+	no	1
TSS_441627_+	441627	+	yes	1								TSS_79170_+	79170	+	no	1
TSS_442064_+	442064	+	no	2								TSS_79219_+	79219	+	no	1
TSS_442065_+	442065	+	no	2								TSS_79290_-	79290	-	yes	1
TSS_442066_+	442066	+	no	2								TSS_79305_+	79305	+	yes	1
TSS_442077_+	442077	+	no	2								TSS_79526_-	79526	-	no	1
TSS_442108_+	442108	+	no	1								TSS_79616_-	79616	-	yes	1
TSS_442109_+	442109	+	no	1								TSS_79635_+	79635	+	yes	1
TSS_442637_-	442637	-	no	1								TSS_79636_+	79636	+	yes	1
TSS_442650_-	442650	-	no	1								TSS_79640_+	79640	+	yes	1
TSS_443356_-	443356	-	no	3								TSS_79641_+	79641	+	yes	1
TSS_443357_-	443357	-	no	3								TSS_79821_+	79821	+	no	1
TSS_443361_+	443361	+	no	3								TSS_79883_+	79883	+	no	1
TSS_443362_+	443362	+	no	3								TSS_80218_-	80218	-	no	1
TSS_443421_+	443421	+	no	3								TSS_80529_+	80529	+	no	1
TSS_443422_+	443422	+	no	3								TSS_80679_-	80679	-	no	1
TSS_443424_+	443424	+	no	3								TSS_80689_-	80689	-	no	1
TSS_443427_+	443427	+	no	3								TSS_80867_-	80867	-	no	1
TSS_445577_+	445577	+	no	2								TSS_80920_+	80920	+	no	1
TSS_445616_-	445616	-	no	2								TSS_80921_+	80921	+	no	1
TSS_445670_-	445670	-	no	2								TSS_80922_+	80922	+	no	1
TSS_445672_-	445672	-	no	2								TSS_81009_+	81009	+	no	1
TSS_446839_+	446839	+	no	1								TSS_81010_+	81010	+	no	1
TSS_448477_-	448477	-	no	1								TSS_81011_+	81011	+	no	1
TSS_449579_-	449579	-	no	1								TSS_81079_+	81079	+	no	1
TSS_450076_+	450076	+	no	3								TSS_81095_+	81095	+	no	1
TSS_450090_-	450090	-	no	3								TSS_81096_+	81096	+	no	1
TSS_450249_+	450249	+	no	3								TSS_81146_+	81146	+	no	1
TSS_450251_+	450251	+	no	3								TSS_81147_+	81147	+	no	1
TSS_450286_+	450286	+	no	1								TSS_81225_+	81225	+	no	1
TSS_450287_+	450287	+	no	1								TSS_81243_+	81243	+	no	1
TSS_450288_+	450288	+	no	1								TSS_81244_+	81244	+	no	1
TSS_450470_+	450470	+	no	1								TSS_81375_+	81375	+	no	1
TSS_450532_+	450532	+	no	1								TSS_81379_+	81379	+	no	1
TSS_450935_-	450935	-	no	1								TSS_81383_+	81383	+	no	1
TSS_451022_-	451022	-	no	2								TSS_81472_+	81472	+	no	1
TSS_451023_-	451023	-	no	2								TSS_81474_+	81474	+	no	1
TSS_451024_-	451024	-	no	2								TSS_81485_+	81485	+	no	1
TSS_451465_-	451465	-	no	1								TSS_81487_+	81487	+	no	1
TSS_452570_+	452570	+	no	2								TSS_81572_+	81572	+	no	1
TSS_452572_+	452572	+	no	2								TSS_82216_-	82216	-	no	1
TSS_452782_+	452782	+	no	1								TSS_82248_+	82248	+	no	1
TSS_453808_-	453808	-	no	1								TSS_82766_+	82766	+	no	1
TSS_453822_-	453822	-	no	1								TSS_82767_+	82767	+	no	1
TSS_453849_+	453849	+	no	1								TSS_82768_+	82768	+	no	1
TSS_453902_+	453902	+	no	1								TSS_82769_+	82769	+	no	1
TSS_454158_+	454158	+	no	1								TSS_82770_+	82770	+	no	1
TSS_454608_-	454608	-	yes	1								TSS_82771_+	82771	+	no	1
TSS_454633_+	454633	+	yes	1								TSS_82772_+	82772	+	no	1
TSS_455137_+	455137	+	no	1								TSS_82813_+	82813	+	no	1
TSS_455268_+	455268	+	no	1								TSS_82851_+	82851	+	no	1
TSS_455626_+	455626	+	no	2								TSS_82855_+	82855	+	no	1
TSS_455647_+	455647	+	no	2								TSS_83007_-	83007	-	yes	1
TSS_455648_+	455648	+	no	2								TSS_83008_-	83008	-	yes	1
TSS_455705_-	455705	-	no	1								TSS_83009_-	83009	-	yes	1
TSS_455717_-	455717	-	no	1								TSS_83026_+	83026	+	yes	1
TSS_456108_-	456108	-	no	1								TSS_83027_-	83027	-	no	1
TSS_456312_+	456312	+	no	1								TSS_83137_+	83137	+	no	1
TSS_456727_+	456727	+	no	1								TSS_83413_-	83413	-	yes	2
TSS_457001_-	457001	-	no	1								TSS_83428_+	83428	+	yes	2
TSS_457116_+	457116	+	no	1								TSS_83429_+	83429	+	yes	2
TSS_458200_-	458200	-	no	2								TSS_83438_-	83438	-	no	1
TSS_458276_-	458276	-	no	2								TSS_83457_-	83457	-	yes	1
TSS_458449_-	458449	-	no	1								TSS_83461_-	83461	-	yes	1
TSS_458451_-	458451	-	no	1								TSS_83462_-	83462	-	yes	1
TSS_458452_-	458452	-	no	1								TSS_83463_-	83463	-	yes	1
TSS_459020_+	459020	+	no	3								TSS_83475_+	83475	+	yes	1
TSS_459021_+	459021	+	no	3								TSS_83476_+	83476	+	yes	1
TSS_459297_-	459297	-	no	1								TSS_83526_+	83526	+	no	1
TSS_459647_-	459647	-	no	1								TSS_83882_+	83882	+	no	1
TSS_460028_-	460028	-	no	1								TSS_83884_+	83884	+	no	1
TSS_460090_+	460090	+	no	1								TSS_83918_+	83918	+	no	1
TSS_460092_+	460092	+	no	1								TSS_83946_+	83946	+	no	1
TSS_460401_-	460401	-	no	1								TSS_83955_+	83955	+	no	1
TSS_460427_+	460427	+	no	1								TSS_83964_-	83964	-	yes	1
TSS_460778_+	460778	+	no	1								TSS_83966_-	83966	-	yes	1
TSS_460834_-	460834	-	yes	1								TSS_83972_+	83972	+	yes	1
TSS_460841_+	460841	+	yes	1								TSS_83975_+	83975	+	yes	1
TSS_460871_+	460871	+	no	1								TSS_83977_+	83977	+	yes	1
TSS_460946_+	460946	+	no	1								TSS_83990_+	83990	+	yes	1
TSS_460947_+	460947	+	no	1								TSS_83995_+	83995	+	no	1
TSS_461285_+	461285	+	no	1								TSS_84029_+	84029	+	no	1
TSS_461373_+	461373	+	no	1								TSS_84038_+	84038	+	no	1
TSS_461374_+	461374	+	no	1								TSS_84039_+	84039	+	no	1
TSS_461375_+	461375	+	no	1								TSS_84128_-	84128	-	no	1
TSS_461376_+	461376	+	no	1								TSS_84159_-	84159	-	no	1
TSS_461378_+	461378	+	no	1								TSS_84160_-	84160	-	no	1
TSS_461380_+	461380	+	no	1								TSS_84161_-	84161	-	no	1
TSS_461649_+	461649	+	no	1								TSS_84162_-	84162	-	no	1
TSS_461834_+	461834	+	no	1								TSS_84163_-	84163	-	no	1
TSS_462828_-	462828	-	no	1								TSS_84281_-	84281	-	no	1
TSS_462921_-	462921	-	yes	1								TSS_84327_-	84327	-	no	1
TSS_462942_+	462942	+	yes	1								TSS_84381_-	84381	-	no	1
TSS_462943_+	462943	+	yes	1								TSS_84382_-	84382	-	no	1
TSS_463530_+	463530	+	no	1								TSS_84383_-	84383	-	no	1
TSS_463625_+	463625	+	no	1								TSS_84384_-	84384	-	no	1
TSS_464741_+	464741	+	no	2								TSS_84603_-	84603	-	yes	1
TSS_464744_+	464744	+	no	2								TSS_84620_+	84620	+	yes	1
TSS_464766_+	464766	+	no	2								TSS_85080_+	85080	+	no	1
TSS_464938_+	464938	+	no	1								TSS_85445_+	85445	+	no	1
TSS_465828_+	465828	+	no	1								TSS_86055_+	86055	+	no	1
TSS_465887_+	465887	+	no	2								TSS_86372_-	86372	-	no	3
TSS_466015_+	466015	+	no	2								TSS_86475_-	86475	-	no	3
TSS_466036_+	466036	+	no	2								TSS_86482_-	86482	-	no	3
TSS_466557_-	466557	-	no	4								TSS_86483_-	86483	-	no	3
TSS_466783_-	466783	-	no	1								TSS_86588_+	86588	+	no	3
TSS_467216_-	467216	-	no	1								TSS_86674_-	86674	-	no	3
TSS_467478_-	467478	-	no	1								TSS_86745_-	86745	-	no	3
TSS_467963_-	467963	-	no	2								TSS_86811_-	86811	-	no	3
TSS_468724_+	468724	+	no	1								TSS_86870_+	86870	+	no	3
TSS_468751_-	468751	-	no	3								TSS_86880_-	86880	-	no	3
TSS_468832_-	468832	-	yes	3								TSS_86884_-	86884	-	no	3
TSS_468850_+	468850	+	yes	3								TSS_86908_-	86908	-	no	3
TSS_468851_+	468851	+	yes	3
TSS_469132_+	469132	+	no	1
TSS_469139_-	469139	-	no	1
TSS_469165_+	469165	+	no	1
TSS_469168_+	469168	+	no	1
TSS_470486_+	470486	+	no	2
TSS_470487_+	470487	+	no	2
TSS_470488_+	470488	+	no	2
TSS_470489_+	470489	+	no	2
TSS_470566_-	470566	-	no	1
TSS_470674_+	470674	+	no	1
TSS_471322_+	471322	+	no	1
TSS_471517_+	471517	+	no	1
TSS_471518_+	471518	+	no	1
TSS_472465_-	472465	-	no	1
TSS_472908_+	472908	+	no	1
TSS_473513_+	473513	+	no	1
TSS_474085_-	474085	-	no	2
TSS_474303_+	474303	+	no	1
TSS_475279_-	475279	-	no	1
TSS_476193_-	476193	-	no	1
TSS_476197_-	476197	-	no	1
TSS_476199_-	476199	-	no	1
TSS_476200_-	476200	-	no	1
TSS_476771_-	476771	-	no	1
TSS_476901_-	476901	-	no	1
TSS_477171_-	477171	-	no	3
TSS_477176_-	477176	-	no	3
TSS_477214_-	477214	-	no	3
TSS_477215_-	477215	-	no	3
TSS_477270_+	477270	+	no	3
TSS_477272_+	477272	+	no	3
TSS_477350_-	477350	-	no	3
TSS_478316_-	478316	-	no	1
TSS_478321_+	478321	+	no	1
TSS_479602_+	479602	+	no	1
TSS_481052_-	481052	-	no	1
TSS_481845_-	481845	-	no	1
TSS_481846_-	481846	-	no	1
TSS_481847_-	481847	-	no	1
TSS_481848_-	481848	-	no	1
TSS_483577_-	483577	-	no	3
TSS_483808_+	483808	+	no	1
TSS_484584_-	484584	-	no	1
TSS_486480_-	486480	-	no	1
TSS_486788_-	486788	-	no	1
TSS_487168_-	487168	-	yes	1
TSS_487169_-	487169	-	yes	1
TSS_487176_+	487176	+	yes	1
TSS_487212_-	487212	-	no	3
TSS_487250_+	487250	+	no	3
TSS_487259_-	487259	-	yes	3
TSS_487276_+	487276	+	yes	3
TSS_487277_+	487277	+	yes	3
TSS_487278_+	487278	+	yes	3
TSS_487279_+	487279	+	yes	3
TSS_487293_+	487293	+	no	1
TSS_487425_+	487425	+	no	1
TSS_488054_-	488054	-	no	1
TSS_489204_+	489204	+	no	1
TSS_489226_-	489226	-	no	3
TSS_489329_+	489329	+	no	3
TSS_489559_-	489559	-	no	3
TSS_489596_+	489596	+	no	3
TSS_489761_-	489761	-	no	1
TSS_492440_+	492440	+	no	1
TSS_493760_+	493760	+	no	1
TSS_495841_-	495841	-	no	1
TSS_497674_-	497674	-	no	2
TSS_497675_-	497675	-	no	2
TSS_497676_-	497676	-	no	2
TSS_497687_-	497687	-	no	2
TSS_497820_+	497820	+	no	2
TSS_497973_+	497973	+	no	2
TSS_498421_+	498421	+	no	1
TSS_500167_-	500167	-	no	1
TSS_500224_-	500224	-	no	1
TSS_500226_-	500226	-	no	1
TSS_500227_-	500227	-	no	1
TSS_500298_+	500298	+	no	3
TSS_500299_+	500299	+	no	3
TSS_500367_+	500367	+	no	3
TSS_500417_+	500417	+	no	3
TSS_500420_+	500420	+	no	3
TSS_500425_+	500425	+	no	3
TSS_500426_+	500426	+	no	3
TSS_500438_+	500438	+	no	3
TSS_500439_+	500439	+	no	3
TSS_500441_+	500441	+	no	3
TSS_500442_+	500442	+	no	3
TSS_500449_+	500449	+	no	3
TSS_500450_+	500450	+	no	3
TSS_500512_+	500512	+	no	1
TSS_500850_+	500850	+	no	2
TSS_500851_+	500851	+	no	2
TSS_500852_+	500852	+	no	2
TSS_500921_+	500921	+	no	2
TSS_500944_+	500944	+	no	2
TSS_500974_+	500974	+	no	2
TSS_501010_+	501010	+	no	2
TSS_501011_+	501011	+	no	2
TSS_501012_+	501012	+	no	2
TSS_501013_+	501013	+	no	2
TSS_501015_+	501015	+	no	2
TSS_501800_-	501800	-	no	1
TSS_502573_+	502573	+	no	2
TSS_502595_+	502595	+	no	2
TSS_502623_+	502623	+	no	2
TSS_502661_+	502661	+	no	2
TSS_502662_+	502662	+	no	2
TSS_503213_+	503213	+	no	1
TSS_503221_+	503221	+	no	1
TSS_503222_+	503222	+	no	1
TSS_503223_+	503223	+	no	1
TSS_503288_+	503288	+	no	1
TSS_503479_+	503479	+	no	2
TSS_503480_+	503480	+	no	2
TSS_504044_-	504044	-	no	1
TSS_504144_+	504144	+	no	1
TSS_504952_+	504952	+	no	3
TSS_504953_+	504953	+	no	3
TSS_504954_+	504954	+	no	3
TSS_504955_+	504955	+	no	3
TSS_504956_+	504956	+	no	3
TSS_504972_+	504972	+	no	3
TSS_504973_+	504973	+	no	3
TSS_504976_-	504976	-	no	3
TSS_505721_+	505721	+	no	1
TSS_506001_+	506001	+	no	1
TSS_506631_+	506631	+	no	1
TSS_507232_+	507232	+	no	1
TSS_507452_+	507452	+	no	2
TSS_507470_+	507470	+	no	2
TSS_507471_+	507471	+	no	2
TSS_507472_+	507472	+	no	2
TSS_507473_+	507473	+	no	2
TSS_507474_+	507474	+	no	2
TSS_507475_+	507475	+	no	2
TSS_507483_+	507483	+	no	2
TSS_507497_+	507497	+	no	2
TSS_507533_+	507533	+	no	2
TSS_507535_+	507535	+	no	2
TSS_507536_+	507536	+	no	2
TSS_507537_+	507537	+	no	2
TSS_507538_+	507538	+	no	2
TSS_507562_-	507562	-	yes	2
TSS_507577_+	507577	+	yes	2
TSS_507868_+	507868	+	no	2
TSS_507869_+	507869	+	no	2
TSS_507992_+	507992	+	no	2
TSS_507993_+	507993	+	no	2
TSS_507996_+	507996	+	no	2
TSS_508622_-	508622	-	no	1
TSS_508930_-	508930	-	no	1
TSS_509639_+	509639	+	no	1
TSS_510148_+	510148	+	no	2
TSS_510465_+	510465	+	no	1
TSS_511760_+	511760	+	no	1
TSS_511869_+	511869	+	no	2
TSS_511875_-	511875	-	no	2
TSS_512014_-	512014	-	no	1
TSS_512302_+	512302	+	no	1
TSS_512303_+	512303	+	no	1
TSS_512521_-	512521	-	yes	1
TSS_512536_+	512536	+	yes	1
TSS_512768_+	512768	+	no	1
TSS_513653_-	513653	-	no	3
TSS_513684_+	513684	+	no	3
TSS_513685_+	513685	+	no	3
TSS_513687_+	513687	+	no	3
TSS_514919_-	514919	-	no	1
TSS_515301_+	515301	+	no	1
TSS_515302_+	515302	+	no	1
TSS_515649_-	515649	-	no	3
TSS_515661_-	515661	-	no	3
TSS_515728_+	515728	+	no	3
TSS_515729_+	515729	+	no	3
TSS_515775_+	515775	+	no	1
TSS_515849_+	515849	+	no	1
TSS_516225_-	516225	-	no	2
TSS_516283_+	516283	+	no	1
TSS_516333_-	516333	-	no	1
TSS_517380_-	517380	-	no	1
TSS_517831_+	517831	+	no	1
TSS_518796_-	518796	-	no	1
TSS_519088_+	519088	+	no	1
TSS_520746_+	520746	+	no	1
TSS_520751_+	520751	+	no	1
TSS_522642_+	522642	+	no	3
TSS_522665_-	522665	-	no	3
TSS_522769_+	522769	+	no	3
TSS_522771_+	522771	+	no	3
TSS_523604_+	523604	+	no	1
TSS_523773_-	523773	-	no	2
TSS_523774_-	523774	-	no	2
TSS_523775_-	523775	-	no	2
TSS_523885_+	523885	+	no	2
TSS_524149_+	524149	+	no	1
TSS_524224_-	524224	-	no	1
TSS_524226_-	524226	-	no	1
TSS_524745_-	524745	-	yes	1
TSS_524764_+	524764	+	yes	1
TSS_525629_-	525629	-	no	3
TSS_525640_-	525640	-	no	3
TSS_525670_-	525670	-	no	3
TSS_525681_-	525681	-	no	3
TSS_525689_-	525689	-	no	3
TSS_525813_+	525813	+	no	3
TSS_525986_+	525986	+	no	1
TSS_526128_+	526128	+	no	2
TSS_526808_-	526808	-	no	2
TSS_526809_-	526809	-	no	2
TSS_526810_-	526810	-	no	2
TSS_526811_-	526811	-	no	2
TSS_527029_-	527029	-	no	1
TSS_527163_+	527163	+	no	1
TSS_527165_+	527165	+	no	1
TSS_527182_-	527182	-	no	1
TSS_527215_-	527215	-	no	1
TSS_527320_-	527320	-	yes	1
TSS_527338_+	527338	+	yes	1
TSS_527341_+	527341	+	yes	1
TSS_527452_-	527452	-	no	2
TSS_527453_-	527453	-	no	2
TSS_527454_-	527454	-	no	2
TSS_527472_-	527472	-	no	2
TSS_527570_+	527570	+	no	2
TSS_527599_-	527599	-	no	2
TSS_527600_-	527600	-	no	2
TSS_527642_-	527642	-	no	1
TSS_527643_-	527643	-	no	1
TSS_527936_-	527936	-	no	1
TSS_527954_-	527954	-	no	1
TSS_528032_-	528032	-	no	1
TSS_528041_-	528041	-	no	1
TSS_528161_-	528161	-	no	1
TSS_528163_-	528163	-	no	1
TSS_528164_-	528164	-	no	1
TSS_528328_-	528328	-	no	2
TSS_528333_-	528333	-	no	2
TSS_528360_-	528360	-	no	2
TSS_528361_-	528361	-	no	2
TSS_528505_-	528505	-	no	2
TSS_528506_-	528506	-	no	2
TSS_528634_-	528634	-	no	2
TSS_529505_-	529505	-	no	1
TSS_529656_+	529656	+	no	1
TSS_530169_+	530169	+	no	1
TSS_531987_+	531987	+	no	1
TSS_531989_+	531989	+	no	1
TSS_533053_+	533053	+	no	1
TSS_533179_-	533179	-	yes	3
TSS_533180_-	533180	-	yes	3
TSS_533197_+	533197	+	yes	3
TSS_533203_+	533203	+	yes	3
TSS_533460_-	533460	-	no	1
TSS_533461_-	533461	-	no	1
TSS_533507_-	533507	-	no	1
TSS_533526_-	533526	-	no	1
TSS_533531_-	533531	-	no	1
TSS_533532_-	533532	-	no	1
TSS_533566_-	533566	-	yes	1
TSS_533567_-	533567	-	yes	1
TSS_533586_-	533586	-	no	1
TSS_533589_+	533589	+	yes	1
TSS_533698_+	533698	+	no	1
TSS_533706_+	533706	+	no	1
TSS_533970_+	533970	+	no	2
TSS_533972_+	533972	+	no	2
TSS_534934_-	534934	-	no	1
TSS_535309_-	535309	-	no	1
TSS_536480_+	536480	+	no	1
TSS_537723_+	537723	+	no	1
TSS_537856_-	537856	-	no	1
TSS_537857_-	537857	-	no	1
TSS_537933_-	537933	-	no	1
TSS_537934_-	537934	-	no	1
TSS_537936_-	537936	-	no	1
TSS_538033_+	538033	+	no	1
TSS_538378_-	538378	-	no	2
TSS_538549_-	538549	-	no	1
TSS_539108_-	539108	-	no	1
TSS_539178_+	539178	+	no	3
TSS_539206_-	539206	-	no	3
TSS_539253_+	539253	+	no	3
TSS_539628_+	539628	+	no	3
TSS_539629_+	539629	+	no	3
TSS_540244_-	540244	-	no	1
TSS_540313_+	540313	+	no	2
TSS_540356_+	540356	+	no	2
TSS_540358_+	540358	+	no	2
TSS_540359_+	540359	+	no	2
TSS_540361_+	540361	+	no	2
TSS_540365_+	540365	+	no	2
TSS_540962_+	540962	+	no	1
TSS_540973_+	540973	+	no	1
TSS_540974_+	540974	+	no	1
TSS_541370_-	541370	-	no	1
TSS_542177_+	542177	+	no	1
TSS_542265_+	542265	+	no	1
TSS_543368_-	543368	-	no	2
TSS_543369_+	543369	+	no	2
TSS_544322_-	544322	-	no	1
TSS_544787_+	544787	+	no	1
TSS_545487_+	545487	+	no	2
TSS_545488_+	545488	+	no	2
TSS_545489_+	545489	+	no	2
TSS_545494_+	545494	+	no	2
TSS_545670_-	545670	-	no	1
TSS_545709_+	545709	+	no	1
TSS_546375_+	546375	+	no	2
TSS_546378_+	546378	+	no	2
TSS_546551_-	546551	-	no	1
TSS_547343_+	547343	+	no	1
TSS_548457_+	548457	+	no	3
TSS_548458_+	548458	+	no	3
TSS_548459_+	548459	+	no	3
TSS_548891_+	548891	+	no	1
TSS_549954_-	549954	-	no	1
TSS_549958_+	549958	+	no	1
TSS_550356_+	550356	+	no	1
TSS_550371_-	550371	-	no	1
TSS_551548_-	551548	-	no	2
TSS_551549_-	551549	-	no	2
TSS_553003_-	553003	-	no	3
TSS_553005_-	553005	-	no	3
TSS_553079_+	553079	+	no	3
TSS_553080_+	553080	+	no	3
TSS_553098_+	553098	+	no	3
TSS_553099_+	553099	+	no	3
TSS_555228_-	555228	-	no	1
TSS_555312_-	555312	-	no	1
TSS_555399_-	555399	-	no	3
TSS_555450_+	555450	+	no	1
TSS_555451_+	555451	+	no	1
TSS_555494_+	555494	+	no	1
TSS_555953_+	555953	+	no	1
TSS_556384_-	556384	-	no	2
TSS_556385_-	556385	-	no	2
TSS_557306_-	557306	-	no	2
TSS_557307_-	557307	-	no	2
TSS_557927_-	557927	-	no	1
TSS_558200_-	558200	-	no	1
TSS_559927_-	559927	-	no	1
TSS_559960_+	559960	+	no	3
TSS_559961_+	559961	+	no	3
TSS_559962_+	559962	+	no	3
TSS_559963_+	559963	+	no	3
TSS_559996_-	559996	-	no	3
TSS_560153_+	560153	+	no	1
TSS_561876_-	561876	-	no	3
TSS_561920_-	561920	-	yes	3
TSS_561943_+	561943	+	yes	3
TSS_561944_+	561944	+	yes	3
TSS_562609_+	562609	+	no	1
TSS_563311_+	563311	+	no	1
TSS_563312_+	563312	+	no	1
TSS_564381_-	564381	-	no	2
TSS_565170_-	565170	-	no	1
TSS_565198_+	565198	+	no	2
TSS_565241_+	565241	+	no	2
TSS_565244_+	565244	+	no	2
TSS_565521_-	565521	-	no	1
TSS_565768_+	565768	+	no	1
TSS_565991_-	565991	-	no	1
TSS_565992_-	565992	-	no	1
TSS_569004_-	569004	-	no	1
TSS_569141_-	569141	-	no	2
TSS_569170_+	569170	+	no	2
TSS_569464_-	569464	-	no	1
TSS_569465_-	569465	-	no	1
TSS_569594_+	569594	+	no	1
TSS_569809_-	569809	-	yes	1
TSS_569810_-	569810	-	yes	1
TSS_569812_-	569812	-	yes	1
TSS_569831_+	569831	+	yes	1
TSS_570147_-	570147	-	no	1
TSS_570517_+	570517	+	no	2
TSS_570519_+	570519	+	no	2
TSS_572198_-	572198	-	no	1
TSS_572948_+	572948	+	no	1
TSS_573057_+	573057	+	no	1
TSS_573270_+	573270	+	no	1
TSS_573272_+	573272	+	no	1
TSS_573424_-	573424	-	no	1
TSS_573425_-	573425	-	no	1
TSS_574268_-	574268	-	no	1
TSS_574277_-	574277	-	no	2
TSS_574296_-	574296	-	no	2
TSS_574297_-	574297	-	no	2
TSS_574298_-	574298	-	no	2
TSS_574366_+	574366	+	no	1
TSS_574755_-	574755	-	no	1
TSS_575320_-	575320	-	no	3
TSS_575425_-	575425	-	no	3
TSS_575431_+	575431	+	no	3
TSS_575518_+	575518	+	no	1
TSS_575519_+	575519	+	no	1
TSS_575722_+	575722	+	no	1
TSS_576005_+	576005	+	no	2
TSS_576006_+	576006	+	no	2
TSS_576023_+	576023	+	no	2
TSS_576228_-	576228	-	no	1
TSS_583767_+	583767	+	no	1
TSS_584996_-	584996	-	no	1
TSS_585779_-	585779	-	no	1
TSS_587783_-	587783	-	no	1
TSS_588015_+	588015	+	no	1
TSS_588233_-	588233	-	no	1
TSS_589453_+	589453	+	no	2
TSS_589617_+	589617	+	no	1
TSS_591307_+	591307	+	no	1
TSS_591313_+	591313	+	no	1
TSS_595473_+	595473	+	no	1
TSS_595683_-	595683	-	yes	1
TSS_595701_+	595701	+	yes	1
TSS_596331_-	596331	-	no	1
TSS_597155_-	597155	-	no	2
TSS_597157_-	597157	-	no	2
TSS_597451_+	597451	+	no	1
TSS_598503_-	598503	-	no	3
TSS_598504_-	598504	-	no	3
TSS_598505_-	598505	-	no	3
TSS_598570_-	598570	-	yes	3
TSS_598588_+	598588	+	yes	3
TSS_598589_+	598589	+	yes	3
TSS_598590_+	598590	+	yes	3
TSS_598591_+	598591	+	yes	3
TSS_598592_+	598592	+	yes	3
TSS_598636_-	598636	-	no	1
TSS_598637_-	598637	-	no	1
TSS_598811_-	598811	-	no	1
TSS_600913_-	600913	-	no	1
TSS_601339_-	601339	-	no	1
TSS_601868_-	601868	-	no	2
TSS_602339_-	602339	-	no	1
TSS_602668_-	602668	-	no	1
TSS_603097_-	603097	-	no	3
TSS_603411_+	603411	+	no	3
TSS_603413_+	603413	+	no	3
TSS_604217_-	604217	-	no	2
TSS_604220_-	604220	-	no	2
TSS_607353_-	607353	-	no	1
TSS_608380_-	608380	-	no	1
TSS_608383_-	608383	-	no	1
TSS_608645_+	608645	+	no	1
TSS_609047_+	609047	+	no	1
TSS_609174_+	609174	+	no	2
TSS_609714_-	609714	-	no	4
TSS_610589_-	610589	-	no	2
TSS_610922_+	610922	+	no	2
TSS_611101_+	611101	+	no	1
TSS_612097_-	612097	-	no	2
TSS_613014_+	613014	+	no	2
TSS_613015_+	613015	+	no	2
TSS_613318_+	613318	+	no	2
TSS_613919_-	613919	-	no	2
TSS_614358_-	614358	-	no	1
TSS_616438_+	616438	+	no	1
TSS_617234_-	617234	-	no	2
TSS_617725_-	617725	-	no	2
TSS_618015_-	618015	-	yes	2
TSS_618023_+	618023	+	yes	2
TSS_618025_+	618025	+	yes	2
TSS_618026_+	618026	+	yes	2
TSS_618327_-	618327	-	no	2
TSS_618852_+	618852	+	no	1
TSS_619652_-	619652	-	no	3
TSS_620124_-	620124	-	no	1
TSS_620430_-	620430	-	no	1
TSS_620733_-	620733	-	no	1
TSS_621752_+	621752	+	no	1
TSS_622525_+	622525	+	no	1
TSS_622686_+	622686	+	no	1
TSS_623442_-	623442	-	no	3
TSS_623443_-	623443	-	no	3
TSS_623485_-	623485	-	no	3
TSS_623486_-	623486	-	no	3
TSS_623576_-	623576	-	no	3
TSS_623659_+	623659	+	no	3
TSS_623660_+	623660	+	no	3
TSS_623662_+	623662	+	no	3
TSS_623899_-	623899	-	no	1
TSS_624607_+	624607	+	no	1
TSS_624632_+	624632	+	no	1
TSS_624850_+	624850	+	no	1
TSS_626388_-	626388	-	no	3
TSS_626390_-	626390	-	no	3
TSS_626391_-	626391	-	no	3
TSS_626522_-	626522	-	no	3
TSS_626651_-	626651	-	no	3
TSS_627697_+	627697	+	no	1
TSS_628123_-	628123	-	yes	1
TSS_628130_+	628130	+	yes	1
TSS_628784_-	628784	-	yes	2
TSS_628793_+	628793	+	yes	2
TSS_630379_+	630379	+	no	1
TSS_633677_+	633677	+	no	1
TSS_634710_+	634710	+	no	1
TSS_636209_+	636209	+	no	1
TSS_636269_+	636269	+	no	1
TSS_636782_-	636782	-	no	1
TSS_637075_+	637075	+	no	1
TSS_637199_-	637199	-	no	2
TSS_637201_-	637201	-	no	2
TSS_637803_-	637803	-	no	1
TSS_637961_-	637961	-	no	1
TSS_638242_-	638242	-	no	3
TSS_638319_-	638319	-	yes	3
TSS_638338_+	638338	+	yes	3
TSS_638340_+	638340	+	yes	3
TSS_639123_-	639123	-	no	2
TSS_639198_+	639198	+	no	1
TSS_640394_+	640394	+	no	1
TSS_641427_+	641427	+	no	1
TSS_641728_-	641728	-	no	1
TSS_641729_-	641729	-	no	1
TSS_642573_+	642573	+	no	1
TSS_642604_-	642604	-	no	1
TSS_643299_-	643299	-	no	1
TSS_648212_+	648212	+	no	1
TSS_648801_-	648801	-	no	1
TSS_648854_-	648854	-	no	2
TSS_649040_+	649040	+	no	2
TSS_649221_+	649221	+	no	1
TSS_649222_+	649222	+	no	1
TSS_650191_+	650191	+	no	1
TSS_650372_+	650372	+	no	1
TSS_650411_+	650411	+	no	1
TSS_652519_-	652519	-	no	1
TSS_653105_-	653105	-	no	3
TSS_654180_+	654180	+	no	1
TSS_654775_-	654775	-	no	1
TSS_657007_-	657007	-	no	1
TSS_657586_-	657586	-	no	1
TSS_657939_-	657939	-	no	1
TSS_660661_+	660661	+	no	2
TSS_660714_+	660714	+	no	2
TSS_660715_+	660715	+	no	2
TSS_660723_+	660723	+	no	2
TSS_660725_+	660725	+	no	2
TSS_661277_+	661277	+	no	1
TSS_661880_-	661880	-	no	1
TSS_662032_-	662032	-	no	1
TSS_662479_+	662479	+	no	1
TSS_662480_+	662480	+	no	1
TSS_663010_+	663010	+	no	1
TSS_663399_-	663399	-	yes	1
TSS_663415_+	663415	+	yes	1
TSS_663416_+	663416	+	yes	1
TSS_663722_-	663722	-	no	1
TSS_664315_-	664315	-	no	3
TSS_664351_+	664351	+	no	3
TSS_665542_+	665542	+	no	1
TSS_665543_+	665543	+	no	1
TSS_666062_-	666062	-	no	1
TSS_666431_+	666431	+	no	1
TSS_667140_-	667140	-	no	1
TSS_668461_-	668461	-	no	2
TSS_668462_-	668462	-	no	2
TSS_668530_-	668530	-	no	2
TSS_668532_-	668532	-	no	2
TSS_668841_+	668841	+	no	1
TSS_669121_+	669121	+	no	1
TSS_669392_-	669392	-	no	1
TSS_669542_+	669542	+	no	3
TSS_669616_+	669616	+	no	3
TSS_669626_-	669626	-	yes	3
TSS_669651_+	669651	+	yes	3
TSS_669873_+	669873	+	no	3
TSS_669912_+	669912	+	no	3
TSS_669913_+	669913	+	no	3
TSS_669914_+	669914	+	no	3
TSS_669994_+	669994	+	no	1
TSS_670053_-	670053	-	no	1
TSS_670168_+	670168	+	no	1
TSS_670169_-	670169	-	no	1
TSS_671689_-	671689	-	no	1
TSS_671959_-	671959	-	yes	1
TSS_671975_+	671975	+	yes	1
TSS_675926_-	675926	-	no	1
TSS_676460_+	676460	+	no	1
TSS_677277_-	677277	-	no	1
TSS_677312_-	677312	-	no	3
TSS_677314_-	677314	-	no	3
TSS_677315_-	677315	-	no	3
TSS_677316_-	677316	-	no	3
TSS_677321_-	677321	-	no	3
TSS_677324_-	677324	-	no	3
TSS_677325_-	677325	-	no	3
TSS_677358_-	677358	-	no	3
TSS_677363_-	677363	-	no	3
TSS_677365_-	677365	-	no	3
TSS_679329_-	679329	-	no	1
TSS_679330_-	679330	-	no	1
TSS_679707_-	679707	-	no	1
TSS_680314_-	680314	-	no	2
TSS_680315_-	680315	-	no	2
TSS_680317_-	680317	-	no	2
TSS_680419_+	680419	+	no	1
TSS_680420_+	680420	+	no	1
TSS_680856_-	680856	-	no	1
TSS_681827_-	681827	-	no	1
TSS_681896_+	681896	+	no	1
TSS_684325_+	684325	+	no	1
TSS_684869_+	684869	+	no	1
TSS_687434_+	687434	+	no	3
TSS_687435_+	687435	+	no	3
TSS_687436_+	687436	+	no	3
TSS_688471_+	688471	+	no	1
TSS_688619_+	688619	+	no	1
TSS_689945_-	689945	-	no	1
TSS_691315_-	691315	-	no	3
TSS_691316_-	691316	-	no	3
TSS_691627_+	691627	+	no	3
TSS_691628_+	691628	+	no	3
TSS_691933_-	691933	-	no	1
TSS_692228_-	692228	-	yes	2
TSS_692238_+	692238	+	yes	2
TSS_692360_+	692360	+	no	2
TSS_692361_+	692361	+	no	2
TSS_692362_+	692362	+	no	2
TSS_692779_-	692779	-	no	1
TSS_693071_+	693071	+	no	3
TSS_693079_-	693079	-	yes	3
TSS_693080_+	693080	+	no	3
TSS_693080_-	693080	-	yes	3
TSS_693081_-	693081	-	yes	3
TSS_693089_+	693089	+	yes	3
TSS_693771_+	693771	+	no	1
TSS_693794_+	693794	+	no	1
TSS_693987_+	693987	+	no	2
TSS_694012_+	694012	+	no	2
TSS_694014_+	694014	+	no	2
TSS_695310_+	695310	+	no	1
TSS_695367_+	695367	+	no	2
TSS_695400_-	695400	-	no	2
TSS_695401_-	695401	-	no	2
TSS_695595_+	695595	+	no	1
TSS_695730_-	695730	-	no	1
TSS_696038_-	696038	-	no	1
TSS_696497_-	696497	-	no	2
TSS_697350_+	697350	+	no	1
TSS_697445_-	697445	-	no	2
TSS_697447_-	697447	-	no	2
TSS_697449_-	697449	-	no	2
TSS_697531_+	697531	+	no	1
TSS_697721_-	697721	-	no	2
TSS_697840_-	697840	-	no	2
TSS_697841_-	697841	-	no	2
TSS_697843_-	697843	-	no	2
TSS_697844_-	697844	-	no	2
TSS_699137_-	699137	-	no	2
TSS_699138_-	699138	-	no	2
TSS_699139_-	699139	-	no	2
TSS_699140_-	699140	-	no	2
TSS_700085_-	700085	-	no	1
TSS_700417_-	700417	-	no	1
TSS_700418_-	700418	-	no	1
TSS_700449_-	700449	-	no	1
TSS_700451_-	700451	-	no	1
TSS_700481_-	700481	-	no	1
TSS_700484_-	700484	-	no	1
TSS_700485_-	700485	-	no	1
TSS_701382_-	701382	-	no	1
TSS_702686_-	702686	-	no	1
TSS_703036_-	703036	-	no	1
TSS_703064_-	703064	-	no	1
TSS_704067_+	704067	+	no	1
TSS_704254_-	704254	-	yes	2
TSS_704255_-	704255	-	yes	2
TSS_704273_+	704273	+	yes	2
TSS_704314_-	704314	-	no	2
TSS_704318_-	704318	-	no	2
TSS_704319_-	704319	-	no	2
TSS_704406_-	704406	-	no	2
TSS_704407_-	704407	-	no	2
TSS_705168_+	705168	+	no	3
TSS_705262_-	705262	-	no	1
TSS_705263_-	705263	-	no	1
TSS_706849_+	706849	+	no	1
TSS_707404_-	707404	-	no	1
TSS_707608_+	707608	+	no	1
TSS_707740_+	707740	+	no	1
TSS_708285_+	708285	+	no	1
TSS_708599_-	708599	-	no	1
TSS_709171_-	709171	-	no	1
TSS_709266_-	709266	-	no	1
TSS_709402_+	709402	+	no	1
TSS_710732_+	710732	+	no	1
TSS_711076_-	711076	-	no	1
TSS_711171_-	711171	-	no	3
TSS_711175_-	711175	-	no	3
TSS_711177_-	711177	-	no	3
TSS_711178_-	711178	-	no	3
TSS_711179_-	711179	-	no	3
TSS_711381_+	711381	+	no	3
TSS_711780_-	711780	-	no	1
TSS_711966_+	711966	+	no	1
TSS_712056_+	712056	+	no	1
TSS_712984_+	712984	+	no	2
TSS_713358_+	713358	+	no	1
TSS_713482_+	713482	+	no	1
TSS_713869_+	713869	+	no	1
TSS_714079_-	714079	-	no	1
TSS_714648_+	714648	+	no	1
TSS_715211_+	715211	+	no	1
TSS_715645_+	715645	+	no	1
TSS_715744_-	715744	-	no	1
TSS_715948_+	715948	+	no	2
TSS_715951_+	715951	+	no	2
TSS_715986_-	715986	-	no	1
TSS_716777_-	716777	-	no	1
TSS_716781_-	716781	-	no	1
TSS_716827_+	716827	+	no	1
[truncated: 12,774 more rows]
